# Supplementary material for: Interleukin-17 is disease promoting in early stages and protective in late stages of experimental periodontitis
Source: PLoS One. 2022 Mar 17;17(3):e0265486. doi: 10.1371/journal.pone.0265486 (PMC8929577; doi:10.1371/journal.pone.0265486)
Supplement: S1 Dataset — (XLSX) [file pone.0265486.s002.xlsx]

## Sheet: Epifluorescence P.g.Exp 1, 2, 3
	CEJ-ABC distance and area measurement on Stereomicroscopic images
	Measurements first three values: CEJ-ABC at three defined positions in µm
	Measurements fourth value: CEJ-ABC area in µm2
	Missing values result from detached ligatures
	Experiment 1						Experiment 2						Experiment 3
	Mouse	Measurements		CEJ-ABC distance mean	mean for this animal		Mouse	Measurements		CEJ-ABC distance mean	mean for this animal		Mouse	Measurements		CEJ-ABC distance mean	mean for this animal
Tcrd-H2BeGFP P.gingivalis	right	229.4	µm	158.333	252.9		right	411.1	µm	331.6	251.183		right	468.6	µm	397.367	354.867
		159.3	µm					339.5	µm					349.9	µm
		86.3	µm					244.2	µm					373.6	µm
		117551	µm²		172833			234237	µm²		169438			253403	µm²		228410
	left	451.1	µm	347.467			left	163.8	µm	170.767			left	344	µm	312.367
		351.4	µm					201	µm					320.3	µm
		239.9	µm					147.5	µm					272.8	µm
		228115	µm²					104639	µm²					203417	µm²
	right	320.2	µm	224.333	224.333		right	257.6	µm	225.833	271.783		right	361.8	µm	324.233	244.167
		208.4	µm					256.1	µm					296.6	µm
		144.4	µm					163.8	µm					314.3	µm
		172871	µm²		172871			143494	µm²		170585			210646	µm²		162626
							left	363.4	µm	317.733			left	172	µm	164.1
								309.7	µm					166.1	µm
								280.1	µm					154.2	µm
								197675	µm²					114606	µm²
	right	385.6	µm	307.7	325.867								right	272.9	µm		249.1
		236.7	µm											278.7	µm
		300.8	µm											195.7	µm
		250390	µm²		250019									149623	µm²		149623
	left	278.5	µm	344.033			left	434.9	µm	386.733	386.733
		434.9	µm					405	µm
		318.7	µm					320.3	µm
		249647	µm²					247584	µm²		247584
	right	345.4	µm	302.867	224.917		right	302.2	µm	250.133	329.317		right	403.3	µm	363.767	337.05
		329.1	µm					171.2	µm					338.1	µm
		234.1	µm					277	µm					349.9	µm
		210045	µm²		154972			168120	µm²		202989			213820	µm²		209641
	left	141.5	µm	146.967			left	464.6	µm	408.5			left	355.8	µm	310.333
		190.7	µm					393.2	µm					355.8	µm
		108.7	µm					367.7	µm					219.4	µm
		99898.2	µm²					237859	µm²					205462	µm²
TcrdKO P.gingivalis	right	294.8	µm	256.167	256.167		right	227.8	µm	219.367	219.367		right	480.4	µm		403.3
		230.9	µm					207	µm					367.7	µm
		242.8	µm					223.3	µm					361.8	µm
		167069	µm²		167069			140545	µm²		140545			270206	µm²		270206
	right	138.5	µm	131.1	125.4								right	391.5	µm	361.8	315.333
		146	µm											284.7	µm
		108.8	µm											409.2	µm
		96406.2	µm²		92180.5									220308	µm²		201865
	left	162.3	µm	119.7			left	160.8	µm	143.933	143.933		left	278.7	µm	268.867
		114.6	µm					132.5	µm					261	µm
		82.2	µm					138.5	µm					266.9	µm
		87954.8	µm²					104088	µm²		104088			183423	µm²
													right	349.9	µm	280.733	242.183
														172	µm
														320.3	µm
														200349	µm²		172896
													left	237.2	µm	203.633
														178	µm
														195.7	µm
														145444	µm²
													right	290.6	µm	225.367	216.483
														195.7	µm
														189.8	µm
														161383	µm²		149667
							left	375.2	µm	301.767	301.767		left	255	µm	207.6
								296.4	µm					183.9	µm
								233.7	µm					183.9	µm
								207042	µm²		207042			137950	µm²
IL17afDKO P.gingivalis	right	285.9	µm	252.167	193.583		right	230.8	µm	182.667	182.667		right	361.8	µm	282.7	324.233
		131	µm					165.3	µm					284.7	µm
		339.6	µm					151.9	µm					201.6	µm
		173316	µm²		134207			135692	µm²		119278			197510	µm²		222459
	left	160.8	µm	135			left	153.4	µm	121.6			left	433	µm	365.767
		122.1	µm					135.5	µm					326.2	µm
		122.1	µm					75.9	µm					338.1	µm
		95097.3	µm²					102864	µm²					247408	µm²
							right	351.4	µm	294.8	290.3
								230.8	µm
								302.2	µm
								192508	µm²		96357.3
							left	285.8	µm	285.8			left	344	µm		282.733
								154024	µm²					261	µm
								1713.2	µm					243.2	µm
								206.9	µm					194231	µm²		194231
	right	187.6	µm	164.767	164.767		right	157.8	µm	138.967	245.9		right	308.4	µm	268.867	263.95
		226.3	µm					125.1	µm					213.5	µm
		80.4	µm					134	µm					284.7	µm
		128264	µm²		128264			99029.4	µm²		157362			185768	µm²		175136
							left	404.9	µm	352.833			left	272.9	µm	259.033
								297.8	µm					261	µm
								355.8	µm					243.2	µm
								215694	µm²					164504	µm²
							left	187.6	µm	183.667	183.667		left	243.2	µm		201.667
								202.6	µm					154.2	µm
								160.8	µm					207.6	µm
								114355	µm²		114355			136558	µm²		136558
Tcrd-H2BeGFP ligature	right	333.5	µm	263.567	336		right	449.6	µm	364.467	279.267
		224.8	µm					346.9	µm
		232.4	µm					296.9	µm
		181733	µm²		233691			241667	µm²		185846
	left	473.4	µm	408.433			left	242.7	µm	194.067			left	367.7	µm		306.433
		421.3	µm					177.2	µm					290.6	µm
		330.6	µm					162.3	µm					261	µm
		285649	µm²					130024	µm²					206291	µm²		206291
	right	416.9	µm	350.4	354.867		right	229.3	µm	201.033	247.667		right	296.5	µm		257
		342.5	µm					163.9	µm					231.3	µm
		291.8	µm					209.9	µm					243.2	µm
		238935	µm²		241485			129068	µm²		148947			170287	µm²		170287
	left	451.1	µm	359.333			left	326.1	µm	294.3
		285.9	µm					257.6	µm
		341	µm					299.2	µm
		244036	µm²					168826	µm²
							right	305.3	µm	237.233	288.867		right	290.6	µm	272.8	253.033
								193.5	µm					272.8	µm
								212.9	µm					255	µm
								173131	µm²		194637			167977	µm²		156446
							left	418.3	µm	340.5			left	237.2	µm	233.267
								294.8	µm					219.4	µm
								308.4	µm					243.2	µm
								216143	µm²					144915	µm²
TcrdKO ligature	right	144.4	µm	129.033	129.033		right	226.3	µm	191.567	226.817		right	160.1	µm	128.5	190.767
		144.4	µm					204	µm					112.7	µm
		98.3	µm					144.4	µm					112.7	µm
		96912.6	µm²		96912.6			136188	µm²		152712			95458.1	µm²		138462
							left	315.7	µm	262.067			left	290.6	µm	253.033
								233.8	µm					231.3	µm
								236.7	µm					237.2	µm
								169236	µm²					181466	µm²
	right	161.5	µm	188.833	226.233		right	464.5	µm	398.5	398.5		right	189.8	µm	152.2	165.067
		187.6	µm					415.4	µm					142.3	µm
		217.4	µm					315.6	µm					124.5	µm
		114767	µm²		156109			232343	µm²		232343			109916	µm²		117242
	left	343.9	µm	263.633									left	201.6	µm	177.933
		210	µm											160.1	µm
		237	µm											172.1	µm
		197451	µm²											124568	µm²
	right	348.4	µm	279	211.483		right	321.6	µm	273	218.15		right	255	µm		213.5
		186.2	µm					266.6	µm					183.9	µm
		302.4	µm					230.8	µm					201.6	µm
		190784	µm²		137978			190145	µm²		155418			146978	µm²		146978
	left	163.8	µm	143.967			left	212.9	µm	163.3
		147.4	µm					157.9	µm
		120.7	µm					119.1	µm
		85170.9	µm²					120691	µm²
IL17afDKO ligature	right	190.6	µm	176.767	176.767		right	335	µm	306.7	258.317		right	219.4	µm	201.633	243.15
		141.5	µm					332	µm					154.2	µm
		198.2	µm					253.1	µm					231.3	µm
		136380	µm²		136380			197853	µm²		174408			130598	µm²		162846
							left	242.7	µm	209.933			left	355.8	µm	284.667
								190.6	µm					243.2	µm
								196.5	µm					255	µm
								150962	µm²					195095	µm²
	right	204	µm	157.833	157.117		right	276.9	µm	216.4	184.633		right	438.9	µm	373.633	387.5
		110.2	µm					163.8	µm					373.6	µm
		159.3	µm					208.5	µm					308.4	µm
		109684	µm²		113415			177411	µm²		138607			253614	µm²		255766
	left	181.7	µm	156.4			left	168.2	µm	152.867			left	433	µm	401.367
		151.9	µm					165.3	µm					373.6	µm
		135.6	µm					125.1	µm					397.5	µm
		117147	µm²					99802.9	µm²					257917	µm²
	right	175.7	µm	146.4	157.4		right	181.6	µm	173.2	187.6		right	278.7	µm	245.167	215.517
		122.1	µm					177.2	µm					249.2	µm
		141.4	µm					160.8	µm					207.6	µm
		116975	µm²		112229			117846	µm²		122533			163552	µm²		145611
	left	190.6	µm	168.4			left	224.8	µm	202			left	195.7	µm	185.867
		146	µm					217.4	µm					195.8	µm
		168.6	µm					163.8	µm					166.1	µm
		107483	µm²					127221	µm²					127671	µm²
Tcrd-H2BeGFP control	right	141.4	µm	113.733	110.483		right	168.2	µm	135.967	122.067
		114.9	µm					119.1	µm
		84.9	µm					120.6	µm
		91529.9	µm²		85761			110282	µm²		100294
	left	141.5	µm	107.233			left	147.4	µm	108.167			left	177.9	µm		138.367
		110.2	µm					89.3	µm					124.5	µm
		70	µm					87.8	µm					112.7	µm
		79992.2	µm²					90306.5	µm²					108506	µm²		108506
	right	148.9	µm	101.233	113.45		right	147.4	µm	127.067	140.217		right	189.8	µm	128.5	126.533
		68.5	µm					108.7	µm					94.9	µm
		86.3	µm					125.1	µm					100.8	µm
		84916	µm²		88954.9			76761.7	µm²		89099.1			94012.3	µm²		97688.5
	left	144.4	µm	125.667			left	193.6	µm	153.367			left	183.9	µm	124.567
		107.5	µm					141.4	µm					83	µm
		125.1	µm					125.1	µm					106.8	µm
		92993.9	µm²					101436	µm²					101365	µm²
	right	141.5	µm	113.233	102.817		right	171.2	µm	121.567	128.05		right	183.9	µm	124.567	137.417
		98.4	µm					128	µm					100.8	µm
		99.8	µm					65.5	µm					89	µm
		91602	µm²		79796			75679	µm²		87268.3			102581	µm²		109625
	left	117.6	µm	92.4			left	193.5	µm	134.533			left	207.6	µm	150.267
		84.9	µm					105.9	µm					112.7	µm
		74.7	µm					104.2	µm					130.5	µm
		67990	µm²					98857.6	µm²					116669	µm²
TcrdKO control	right	151.9	µm	102.267	102.267		right	144.4	µm	96.2667	95.5167		right	142.3	µm	90.9333	107.733
		87.9	µm					68.5	µm					59.3	µm
		67	µm					75.9	µm					71.2	µm
		83632.7	µm²		83632.7			75093.8	µm²		71615.6			79836.4	µm²		87127.1
							left	128	µm	94.7667			left	177.9	µm	124.533
								95.3	µm					83	µm
								61	µm					112.7	µm
								68137.4	µm²					94417.8	µm²
	right	162.3	µm	124.733	131.183		right	151.9	µm	119.1	126.067		right	213.5	µm	132.467	125.533
		108.8	µm					99.7	µm					71.2	µm
		103.1	µm					105.7	µm					112.7	µm
		98874.2	µm²		106597			102498	µm²		96938.8			108435	µm²		99821.9
	left	171.2	µm	137.633			left	168.3	µm	133.033			left	160.1	µm	118.6
		113.6	µm					111.7	µm					94.9	µm
		128.1	µm					119.1	µm					100.8	µm
		114321	µm²					91379.3	µm²					91208.8	µm²
	right	162.3	µm	122.6	117.383		right	154.8	µm	119.633	125.683		right	166.1	µm	116.7	122.6
		132.5	µm					111.7	µm					71.2	µm
		73	µm					92.4	µm					112.8	µm
		96733.1	µm²		88901.2			92040.9	µm²		92552.9			94611.7	µm²		91526.1
	left	132.5	µm	112.167			left	157.8	µm	131.733			left	160.1	µm	128.5
		111.7	µm					144.8	µm					130.5	µm
		92.3	µm					92.6	µm					94.9	µm
		81069.4	µm²					93064.9	µm²					88440.6	µm²
IL17afDKO control	right	171.2	µm	123.6	125.383		right	138.5	µm	101.267	110.433		right	189.8	µm	148.267	158.15
		84.9	µm					108.7	µm					118.6	µm
		114.7	µm					56.6	µm					136.4	µm
		103664	µm²		101706			78093.8	µm²		80426.6			110216	µm²		119428
	left	198	µm	127.167			left	151.9	µm	119.6			left	213.5	µm	168.033
		94.1	µm					117.6	µm					112.7	µm
		89.4	µm					89.3	µm					177.9	µm
		99747.5	µm²					82759.4	µm²					128641	µm²
	right	145.9	µm	109.2	114.733		right	159.3	µm	129.533	121.833		right	213.5	µm	181.9	170.033
		102.7	µm					96.8	µm					148.3	µm
		79	µm					132.5	µm					183.9	µm
		75086	µm²		85627.5			93695.5	µm²		86262			121341	µm²		123598
	left	177.2	µm	120.267			left	141.4	µm	114.133			left	189.8	µm	158.167
		82.2	µm					62.5	µm					106.8	µm
		101.4	µm					138.5	µm					177.9	µm
		96169	µm²					78828.5	µm²					125855	µm²
													right	136.4	µm	104.767	129.483
														94.9	µm
														83	µm
														85178.8	µm²		94779.2
	left	165.3	µm	134.167	134.167		left	184.6	µm	136.067	136.067		left	195.7	µm	154.2
		122.5	µm					111.9	µm					130.5	µm
		114.7	µm					111.7	µm					136.4	µm
		94441.3	µm²		94441.3			113547	µm²		113547			104380	µm²

## Sheet: FACS analysis
	FACS analysis data
Experiment 1		CD45+ cell count	CD3+ cell count	gd of CD3+ [%]	gd count	Vg6+ of gd [%]	Vg6+ count	ab of CD3+ [%]	ab count	neutrophils of CD3- [%]	neutrophils count	macrophages of CD3- [%]	macrophages count
	ligature + P.gingivalis	19942	3580	7.91 %	283	46.6 %	132	81.5 %	2917	52.9 %	26938	20.9 %	10634
	ligature + P.gingivalis	10674	1799	12.8 %	230	60.9 %	140	75.9 %	1365	54.6 %	17708	23.1 %	7491
	ligature + P.gingivalis	15632	3281	12.6 %	413	52.1 %	215	75.9 %	2489	48.9 %	11177	29.5 %	6748
	ligature + P.gingivalis	31996	5386	4.46 %	240	42.5 %	102	84.5 %	4551	52.1 %	22390	22.9 %	9821
	ligature	9965	2981	7.11 %	212	31.6 %	67	77.8 %	2320	50.7 %	12698	29.6 %	7424
	control	5017	909	7.92 %	72	48.6 %	35	78.7 %	715	61.2 %	10084	20.3 %	3347
Experiment 2		CD45+ cell count	CD3+ cell count	gd of CD3+ [%]	gd count	Vg6+ of gd [%]	Vg6+ count	ab of CD3+ [%]	ab count	neutrophils of CD3- [%]	neutrophils count	macrophages of CD3- [%]	macrophages count
	ligature + P.gingivalis	4916	861	9.87 %	85	78.8 %	67	66.2 %	570	63.0 %	13923	24.8 %	5485
	ligature + P.gingivalis	7943	1411	19.8 %	279	68.1 %	190	59.4 %	838	65.9 %	15280	20.7 %	4794
	ligature + P.gingivalis	7687	2046	10.8 %	220	65.9 %	145	68.6 %	1404	43.5 %	7657	35.2 %	6191
	ligature + P.gingivalis	5712	1269	14.2 %	180	61.1 %	110	62.3 %	790	64.3 %	11616	21.7 %	3911
	ligature	8361	1496	11.6 %	174	50.6 %	88	71.5 %	1069	55.8 %	5850	30.8 %	3234
	ligature	5335	1129	15.8 %	178	66.9 %	119	65.5 %	739	66.5 %	11151	22.3 %	3734
	ligature	10203	2193	9.48 %	208	57.7 %	120	69.5 %	1525	57.8 %	10528	26.5 %	4819
	control	8654	3086	7.55 %	233	73.0 %	170	79.3 %	2448	36.0 %	7107	40.4 %	7965
	control	10193	2119	8.12 %	172	59.9 %	103	73.1 %	1549	46.4 %	8446	37.0 %	6731
	control	6697	1260	16.0 %	202	69.3 %	140	57.9 %	729	47.4 %	7629	35.1 %	5640
Experiment 3		CD45+ cell count	CD3+ cell count	gd of CD3+ [%]	gd count	Vg6+ of gd [%]	Vg6+ count	ab of CD3+ [%]	ab count	neutrophils of CD3- [%]	neutrophils count	macrophages of CD3- [%]	macrophages count
	ligature + P.gingivalis	13140	1114	29.2 %	325	83.4 %	271	34.2 %	381	75.2 %	24453	19.3 %	6260
	ligature + P.gingivalis	8310	920	15.0 %	138	88.4 %	122	28.2 %	259	64.5 %	9344	26.6 %	3854
	ligature + P.gingivalis	10811	1100	7.64 %	84	85.7 %	72	41.1 %	452	77.8 %	15906	18.5 %	3775
	ligature + P.gingivalis	17546	1661	7.10 %	118	72.0 %	85	51.8 %	861	68.2 %	12542	25.5 %	4689
	ligature	6596	991	11.1 %	110	82.7 %	91	38.1 %	378	65.0 %	10740	27.6 %	4559
	ligature	13888	1325	19.3 %	256	88.3 %	226	35.8 %	475	66.5 %	15443	24.6 %	5722
	ligature	5437	730	23.0 %	168	90.5 %	152	31.9 %	233	71.8 %	10640	22.6 %	3353
	control	5273	613	6.69 %	41	70.7 %	29	27.4 %	168	55.0 %	6149	36.5 %	4079
	control	11791	1485	5.99 %	89	80.9 %	72	52.9 %	785	54.5 %	11757	31.6 %	6809
	control	9633	1151	18.9 %	217	83.4 %	181	35.0 %	403	54.2 %	8229	33.0 %	5013

## Sheet: Experiment 1 GAS6, TRAP, IL-23
Block Type	96well
Chemistry	SYBR_GREEN
Experiment File Name	G:\DATA PCR\Anneke\Ligaturexperiment_1 Gas6 TRAP IL-23 04112019results.eds
Experiment Run End Time	2019-11-04 12:48:24 PM CET
Instrument Type	steponeplus
Passive Reference	ROX
Well	Sample Name	genotype	treatment	Target Name	Task	Reporter	Quencher	RQ	RQ Min	RQ Max	Cт	Cт Mean	Cт SD	ΔCт	ΔCт Mean	ΔCт SE	HK Control ΔCт Mean	HK Control ΔCт SE	ΔΔCт	Automatic Ct Threshold	Ct Threshold	Automatic Baseline	Baseline Start	Baseline End	Efficiency	Tm1	Tm2	Tm3	Comments	MTP
A1	1a	Tcrd-H2BeGFP	ligature	Hprt	UNKNOWN	SYBR	None				20.1832	20.1832								TRUE	1.08737	TRUE	3	13	1	88.0794				N
A2	2a	Tcrd-H2BeGFP	ligature	Hprt	UNKNOWN	SYBR	None				19.8697	19.8697								TRUE	1.08737	TRUE	3	12	1	88.0794				N
A3	4a	Tcrd-H2BeGFP	ligature	Hprt	UNKNOWN	SYBR	None				20.5975	20.5975								TRUE	1.08737	TRUE	3	13	1	87.9302				N
A4	5a	Tcrd-H2BeGFP	ligature	Hprt	UNKNOWN	SYBR	None				20.2362	20.2362								TRUE	1.08737	TRUE	3	13	1	87.9302				N
A5	7a	TcrdKO	ligature	Hprt	UNKNOWN	SYBR	None				23.4692	23.4692								TRUE	1.08737	TRUE	3	16	1	87.7768				N
A6	8a	TcrdKO	ligature	Hprt	UNKNOWN	SYBR	None				20.2078	20.2078								TRUE	1.08737	TRUE	3	13	1	87.7768				N
A7	10a	TcrdKO	ligature	Hprt	UNKNOWN	SYBR	None				19.9272	19.9272								TRUE	1.08737	TRUE	3	12	1	87.7785				N
A8	11a	TcrdKO	ligature	Hprt	UNKNOWN	SYBR	None				19.9456	19.9456								TRUE	1.08737	TRUE	3	12	1	87.7785				N
A9	13a	IL17afDKO	ligature	Hprt	UNKNOWN	SYBR	None				20.2913	20.2913								TRUE	1.08737	TRUE	3	13	1	87.4823				N
A10	14a	IL17afDKO	ligature	Hprt	UNKNOWN	SYBR	None				20.0966	20.0966								TRUE	1.08737	TRUE	3	12	1	87.4823				N
A11	16a	IL17afDKO	ligature	Hprt	UNKNOWN	SYBR	None				19.8683	19.8683								TRUE	1.08737	TRUE	3	12	1	87.6292				N
A12	17a	IL17afDKO	ligature	Hprt	UNKNOWN	SYBR	None				20.2178	20.2178								TRUE	1.08737	TRUE	3	12	1	87.6292				N
B1	1b	Tcrd-H2BeGFP	control	Hprt	UNKNOWN	SYBR	None				20.0501	20.0501								TRUE	1.08737	TRUE	3	12	1	88.0794				N
B2	2b	Tcrd-H2BeGFP	control	Hprt	UNKNOWN	SYBR	None				20.1186	20.1186								TRUE	1.08737	TRUE	3	13	1	87.93				N
B3	4b	Tcrd-H2BeGFP	control	Hprt	UNKNOWN	SYBR	None				20.4419	20.4419								TRUE	1.08737	TRUE	3	13	1	87.9302				N
B4	5b	Tcrd-H2BeGFP	control	Hprt	UNKNOWN	SYBR	None				19.9416	19.9416								TRUE	1.08737	TRUE	3	13	1	87.9302				N
B5	7b	TcrdKO	control	Hprt	UNKNOWN	SYBR	None				20.2851	20.2851								TRUE	1.08737	TRUE	3	12	1	87.7768				N
B6	8b	TcrdKO	control	Hprt	UNKNOWN	SYBR	None				20.2636	20.2636								TRUE	1.08737	TRUE	3	12	1	87.7768				N
B7	10b	TcrdKO	control	Hprt	UNKNOWN	SYBR	None				20.5684	20.5684								TRUE	1.08737	TRUE	3	13	1	87.7785				N
B8	11b	TcrdKO	control	Hprt	UNKNOWN	SYBR	None				24.5236	24.5236								TRUE	1.08737	TRUE	3	17	1	87.6292				N
B9	13b	IL17afDKO	control	Hprt	UNKNOWN	SYBR	None				24.2232	24.2232								TRUE	1.08737	TRUE	3	17	1	87.3329				N
B10	14b	IL17afDKO	control	Hprt	UNKNOWN	SYBR	None				24.3702	24.3702								TRUE	1.08737	TRUE	3	17	1	87.3329				N
B11	16b	IL17afDKO	control	Hprt	UNKNOWN	SYBR	None				22.2493	22.2493								TRUE	1.08737	TRUE	3	14	1	87.4799				N
B12		IL17afDKO		Hprt	NTC	SYBR	None				Undetermined									TRUE	1.08737	TRUE	3	39	1	61.3466	87.1812	91.9599		Y
C1	1a	Tcrd-H2BeGFP	ligature	Gas6	UNKNOWN	SYBR	None	0.62391			20.1911	20.1911			0.00787735				0.68059	TRUE	1.35029	TRUE	3	12	1	87.93				N
C2	2a	Tcrd-H2BeGFP	ligature	Gas6	UNKNOWN	SYBR	None	0.887076			19.3699	19.3699			-0.499842				0.172871	TRUE	1.35029	TRUE	3	11	1	87.7807				N
C3	4a	Tcrd-H2BeGFP	ligature	Gas6	UNKNOWN	SYBR	None	0.492441			20.9467	20.9467			0.349264				1.02198	TRUE	1.35029	TRUE	3	13	1	87.9302				N
C4	5a	Tcrd-H2BeGFP	ligature	Gas6	UNKNOWN	SYBR	None	0.812701			19.8627	19.8627			-0.373508				0.299204	TRUE	1.35029	TRUE	3	12	1	87.7808				N
C5	7a	TcrdKO	ligature	Gas6	UNKNOWN	SYBR	None	0.350423			24.3093	24.3093			0.840117				1.51283	TRUE	1.35029	TRUE	3	16	1	87.6275				N
C6	8a	TcrdKO	ligature	Gas6	UNKNOWN	SYBR	None	1.4302			19.0189	19.0189			-1.18893				-0.516216	TRUE	1.35029	TRUE	3	11	1	87.6275				N
C7	10a	TcrdKO	ligature	Gas6	UNKNOWN	SYBR	None	1.08351			19.1387	19.1387			-0.788427				-0.115715	TRUE	1.35029	TRUE	3	11	1	87.6292				N
C8	11a	TcrdKO	ligature	Gas6	UNKNOWN	SYBR	None	1.35898			18.8304	18.8304			-1.11523				-0.44252	TRUE	1.35029	TRUE	3	10	1	87.6292				N
C9	13a	IL17afDKO	ligature	Gas6	UNKNOWN	SYBR	None	0.106899			22.8443	22.8443			2.55296				3.22568	TRUE	1.35029	TRUE	3	14	1	87.3329				N
C10	14a	IL17afDKO	ligature	Gas6	UNKNOWN	SYBR	None	1.11564			19.266	19.266			-0.830578				-0.157866	TRUE	1.35029	TRUE	3	11	1	87.3329				N
C11	16a	IL17afDKO	ligature	Gas6	UNKNOWN	SYBR	None	1.33983			18.7736	18.7736			-1.09476				-0.422047	TRUE	1.35029	TRUE	3	10	1	87.4799				N
C12	17a	IL17afDKO	ligature	Gas6	UNKNOWN	SYBR	None	1.24969			19.2235	19.2235			-0.994287				-0.321575	TRUE	1.35029	TRUE	3	11	1	87.4799				N
D1	1b	Tcrd-H2BeGFP	control	Gas6	UNKNOWN	SYBR	None	1			19.3774	19.3774			-0.672712				0	TRUE	1.35029	TRUE	3	11	1	87.93				N
D2	2b	Tcrd-H2BeGFP	control	Gas6	UNKNOWN	SYBR	None	0.986369			19.4657	19.4657			-0.652912				0.0198002	TRUE	1.35029	TRUE	3	11	1	87.7807				N
D3	4b	Tcrd-H2BeGFP	control	Gas6	UNKNOWN	SYBR	None	0.796259			20.0979	20.0979			-0.344023				0.32869	TRUE	1.35029	TRUE	3	12	1	87.7808				N
D4	5b	Tcrd-H2BeGFP	control	Gas6	UNKNOWN	SYBR	None	1.13737			19.0832	19.0832			-0.858418				-0.185705	TRUE	1.35029	TRUE	3	11	1	87.7808				N
D5	7b	TcrdKO	control	Gas6	UNKNOWN	SYBR	None	1.4233			19.1032	19.1032			-1.18195				-0.509241	TRUE	1.35029	TRUE	3	11	1	87.6275				N
D6	8b	TcrdKO	control	Gas6	UNKNOWN	SYBR	None	0.909986			19.727	19.727			-0.536629				0.136084	TRUE	1.35029	TRUE	3	12	1	87.6275				N
D7	10b	TcrdKO	control	Gas6	UNKNOWN	SYBR	None	1.13242			19.7162	19.7162			-0.852119				-0.179407	TRUE	1.35029	TRUE	3	11	1	87.6292				N
D8	11b	TcrdKO	control	Gas6	UNKNOWN	SYBR	None	0.42258			25.0936	25.0936			0.56999				1.2427	TRUE	1.35029	TRUE	3	17	1	87.6292				N
D9	13b	IL17afDKO	control	Gas6	UNKNOWN	SYBR	None	0.127185			26.5255	26.5255			2.30229				2.975	TRUE	1.35029	TRUE	3	19	1	87.3329				N
D10	14b	IL17afDKO	control	Gas6	UNKNOWN	SYBR	None	0.6045			24.4237	24.4237			0.0534744				0.726187	TRUE	1.35029	TRUE	3	16	1	87.3329				N
D11	16b	IL17afDKO	control	Gas6	UNKNOWN	SYBR	None	0.893021			21.7398	21.7398			-0.509478				0.163235	TRUE	1.35029	TRUE	3	13	1	87.4799				N
D12		IL17afDKO		Gas6	NTC	SYBR	None				Undetermined									TRUE	1.35029	TRUE	3	39	1	70.7546	61.1973			Y
E1	1a	Tcrd-H2BeGFP	ligature	TRAP	UNKNOWN	SYBR	None	0.898914			20.9078	20.9078			0.7246				0.153746	TRUE	0.862179	TRUE	3	14	1	84.0471				N
E2	2a	Tcrd-H2BeGFP	ligature	TRAP	UNKNOWN	SYBR	None	1.18196			20.1994	20.1994			0.329678				-0.241177	TRUE	0.862179	TRUE	3	13	1	84.0471				N
E3	4a	Tcrd-H2BeGFP	ligature	TRAP	UNKNOWN	SYBR	None	1.18267			20.9263	20.9263			0.328804				-0.24205	TRUE	0.862179	TRUE	3	14	1	83.8977				N
E4	5a	Tcrd-H2BeGFP	ligature	TRAP	UNKNOWN	SYBR	None	1.21539			20.5257	20.5257			0.289438				-0.281416	TRUE	0.862179	TRUE	3	13	1	83.8977				N
E5	7a	TcrdKO	ligature	TRAP	UNKNOWN	SYBR	None	0.787193			24.3853	24.3853			0.916065				0.345211	TRUE	0.862179	TRUE	3	17	1	83.894				N
E6	8a	TcrdKO	ligature	TRAP	UNKNOWN	SYBR	None	1.48467			20.2086	20.2086			0.000715256				-0.570139	TRUE	0.862179	TRUE	3	13	1	83.894				N
E7	10a	TcrdKO	ligature	TRAP	UNKNOWN	SYBR	None	1.15701			20.2876	20.2876			0.360453				-0.210402	TRUE	0.862179	TRUE	3	13	1	83.7467				N
E8	11a	TcrdKO	ligature	TRAP	UNKNOWN	SYBR	None	1.1408			20.3264	20.3264			0.380804				-0.19005	TRUE	0.862179	TRUE	3	13	1	83.7467				N
E9	13a	IL17afDKO	ligature	TRAP	UNKNOWN	SYBR	None	0.254515			22.8363	22.8363			2.54503				1.97418	TRUE	0.862179	TRUE	3	16	1	83.5991				N
E10	14a	IL17afDKO	ligature	TRAP	UNKNOWN	SYBR	None	1.25324			20.3418	20.3418			0.245192				-0.325663	TRUE	0.862179	TRUE	3	13	1	83.5991				N
E11	16a	IL17afDKO	ligature	TRAP	UNKNOWN	SYBR	None	1.20334			20.1721	20.1721			0.30381				-0.267044	TRUE	0.862179	TRUE	3	12	1	83.5972				N
E12	17a	IL17afDKO	ligature	TRAP	UNKNOWN	SYBR	None	1.38496			20.3188	20.3188			0.101011				-0.469843	TRUE	0.862179	TRUE	3	13	1	83.5972				N
F1	1b	Tcrd-H2BeGFP	control	TRAP	UNKNOWN	SYBR	None	1			20.621	20.621			0.570854				0	TRUE	0.862179	TRUE	3	13	1	84.1964				N
F2	2b	Tcrd-H2BeGFP	control	TRAP	UNKNOWN	SYBR	None	1.21823			20.4047	20.4047			0.286064				-0.28479	TRUE	0.862179	TRUE	3	13	1	84.1964				N
F3	4b	Tcrd-H2BeGFP	control	TRAP	UNKNOWN	SYBR	None	1.05408			20.9368	20.9368			0.494867				-0.0759869	TRUE	0.862179	TRUE	3	14	1	84.0471				N
F4	5b	Tcrd-H2BeGFP	control	TRAP	UNKNOWN	SYBR	None	1.18075			20.2728	20.2728			0.33115				-0.239704	TRUE	0.862179	TRUE	3	13	1	84.0471				N
F5	7b	TcrdKO	control	TRAP	UNKNOWN	SYBR	None	1.33667			20.4373	20.4373			0.152212				-0.418642	TRUE	0.862179	TRUE	3	13	1	84.0433				N
F6	8b	TcrdKO	control	TRAP	UNKNOWN	SYBR	None	1.60682			20.1503	20.1503			-0.113356				-0.68421	TRUE	0.862179	TRUE	3	13	1	83.894				N
F7	10b	TcrdKO	control	TRAP	UNKNOWN	SYBR	None	0.998588			21.1413	21.1413			0.572893				0.00203896	TRUE	0.862179	TRUE	3	14	1	83.7467				N
F8	11b	TcrdKO	control	TRAP	UNKNOWN	SYBR	None	0.961587			25.151	25.151			0.627365				0.0565109	TRUE	0.862179	TRUE	3	18	1	83.7467				N
F9	13b	IL17afDKO	control	TRAP	UNKNOWN	SYBR	None	0.548461			25.6606	25.6606			1.43739				0.866539	TRUE	0.862179	TRUE	3	19	1	83.5991				N
F10	14b	IL17afDKO	control	TRAP	UNKNOWN	SYBR	None	1.20935			24.6668	24.6668			0.296621				-0.274233	TRUE	0.862179	TRUE	3	17	1	83.5991				N
F11	16b	IL17afDKO	control	TRAP	UNKNOWN	SYBR	None	1.30537			22.4357	22.4357			0.186394				-0.38446	TRUE	0.862179	TRUE	3	15	1	83.7466				N
F12		IL17afDKO		TRAP	NTC	SYBR	None				36.9528	36.9528								TRUE	0.862179	TRUE	3	30	1	80.7599				N
G1	1a	Tcrd-H2BeGFP	ligature	IL-23	UNKNOWN	SYBR	None	3.5804			29.6349	29.6349			9.45168				-1.84012	TRUE	1.46462	TRUE	3	21	1	85.3912				N
G2	2a	Tcrd-H2BeGFP	ligature	IL-23	UNKNOWN	SYBR	None	1.67336			30.4188	30.4188			10.5491				-0.742744	TRUE	1.46462	TRUE	3	22	1	85.2418				N
G3	4a	Tcrd-H2BeGFP	ligature	IL-23	UNKNOWN	SYBR	None	11.6183			28.351	28.351			7.75348				-3.53833	TRUE	1.46462	TRUE	3	20	1	85.2419				N
G4	5a	Tcrd-H2BeGFP	ligature	IL-23	UNKNOWN	SYBR	None	2.70846			30.0906	30.0906			9.85434				-1.43747	TRUE	1.46462	TRUE	3	22	1	85.0925				N
G5	7a	TcrdKO	ligature	IL-23	UNKNOWN	SYBR	None	1.76732			33.9394	33.9394			10.4702				-0.82156	TRUE	1.46462	TRUE	3	26	1	85.238				N
G6	8a	TcrdKO	ligature	IL-23	UNKNOWN	SYBR	None	11.8299			27.9353	27.9353			7.72744				-3.56437	TRUE	1.46462	TRUE	3	20	1	85.0887				N
G7	10a	TcrdKO	ligature	IL-23	UNKNOWN	SYBR	None	2.59079			29.8456	29.8456			9.91842				-1.37339	TRUE	1.46462	TRUE	3	22	1	84.9413				N
G8	11a	TcrdKO	ligature	IL-23	UNKNOWN	SYBR	None	3.94841			29.2561	29.2561			9.31054				-1.98127	TRUE	1.46462	TRUE	3	21	1	84.9413				N
G9	13a	IL17afDKO	ligature	IL-23	UNKNOWN	SYBR	None	0.594819			32.3326	32.3326			12.0413				0.749477	TRUE	1.46462	TRUE	3	24	1	84.7939				N
G10	14a	IL17afDKO	ligature	IL-23	UNKNOWN	SYBR	None	2.44638			30.0977	30.0977			10.0012				-1.29065	TRUE	1.46462	TRUE	3	22	1	84.7939				N
G11	16a	IL17afDKO	ligature	IL-23	UNKNOWN	SYBR	None	1.46675			30.6075	30.6075			10.7392				-0.552622	TRUE	1.46462	TRUE	3	22	1	84.7919				N
G12	17a	IL17afDKO	ligature	IL-23	UNKNOWN	SYBR	None	3.90534			29.5442	29.5442			9.32636				-1.96545	TRUE	1.46462	TRUE	3	21	1	84.7919				N
H1	1b	Tcrd-H2BeGFP	control	IL-23	UNKNOWN	SYBR	None	1			31.342	31.342			11.2918				0	TRUE	1.46462	TRUE	3	23	1	85.3912				N
H2	2b	Tcrd-H2BeGFP	control	IL-23	UNKNOWN	SYBR	None	1.56502			30.7642	30.7642			10.6456				-0.646177	TRUE	1.46462	TRUE	3	23	1	85.3912				N
H3	4b	Tcrd-H2BeGFP	control	IL-23	UNKNOWN	SYBR	None	8.29111			28.6822	28.6822			8.24024				-3.05157	TRUE	1.46462	TRUE	3	20	1	85.2419				N
H4	5b	Tcrd-H2BeGFP	control	IL-23	UNKNOWN	SYBR	None	3.55722			29.4027	29.4027			9.46106				-1.83075	TRUE	1.46462	TRUE	3	21	1	85.2419				N
H5	7b	TcrdKO	control	IL-23	UNKNOWN	SYBR	None	3.15682			29.9185	29.9185			9.63334				-1.65847	TRUE	1.46462	TRUE	3	22	1	85.3874				N
H6	8b	TcrdKO	control	IL-23	UNKNOWN	SYBR	None	7.86543			28.5799	28.5799			8.31628				-2.97552	TRUE	1.46462	TRUE	3	21	1	85.238				N
H7	10b	TcrdKO	control	IL-23	UNKNOWN	SYBR	None	2.9597			30.2947	30.2947			9.72635				-1.56545	TRUE	1.46462	TRUE	3	22	1	84.9413				N
H8	11b	TcrdKO	control	IL-23	UNKNOWN	SYBR	None	2.67332			34.3968	34.3968			9.87317				-1.41863	TRUE	1.46462	TRUE	3	26	1	84.9413				N
H9	13b	IL17afDKO	control	IL-23	UNKNOWN	SYBR	None	0.383099			36.8992	36.8992			12.676				1.38421	TRUE	1.46462	TRUE	3	29	1	85.0926	80.3133			Y
H10	14b	IL17afDKO	control	IL-23	UNKNOWN	SYBR	None	3.30909			33.9355	33.9355			9.56537				-1.72644	TRUE	1.46462	TRUE	3	26	1	85.0926				N
H11	16b	IL17afDKO	control	IL-23	UNKNOWN	SYBR	None	4.49434			31.373	31.373			9.1237				-2.16811	TRUE	1.46462	TRUE	3	23	1	84.9412				N
H12		IL17afDKO		IL-23	NTC	SYBR	None				Undetermined									TRUE	1.46462	TRUE	3	39	1	61.3466				N
Analysis Type	Singleplex
Endogenous Control	Hprt
RQ Min/Max Confidence Level	95.0
Reference Sample	1b

## Sheet: Experiment 1 IL-17, RANKL, OPG
Block Type	96well
Chemistry	SYBR_GREEN
Experiment File Name	G:\DATA PCR\Anneke\Ligaturexperiment_1 IL-17RANKL OPG 01112019results.eds
Experiment Run End Time	2019-11-01 12:26:16 PM CET
Instrument Type	steponeplus
Passive Reference	ROX
Well	Sample Name	genotype	treatment	Target Name	Task	Reporter	Quencher	RQ	RQ Min	RQ Max	Cт	Cт Mean	Cт SD	ΔCт	ΔCт Mean	ΔCт SE	HK Control ΔCт Mean	HK Control ΔCт SE	ΔΔCт	Automatic Ct Threshold	Ct Threshold	Automatic Baseline	Baseline Start	Baseline End	Efficiency	Tm1	Tm2	Tm3	Comments	MTP
A1	1a	Tcrd-H2BeGFP	ligature	Hprt	UNKNOWN	SYBR	None				14.693	14.693								TRUE	0.0153195	TRUE	3	12	1	88.0772				N
A2	2a	Tcrd-H2BeGFP	ligature	Hprt	UNKNOWN	SYBR	None				14.4152	14.4152								TRUE	0.0153195	TRUE	3	12	1	88.0772				N
A3	4a	Tcrd-H2BeGFP	ligature	Hprt	UNKNOWN	SYBR	None				14.9617	14.9617								TRUE	0.0153195	TRUE	3	13	1	87.9302				N
A4	5a	Tcrd-H2BeGFP	ligature	Hprt	UNKNOWN	SYBR	None				14.8318	14.8318								TRUE	0.0153195	TRUE	3	13	1	87.9302				N
A5		TcrdKO	ligature	Hprt	NTC	SYBR	None				37.1179									TRUE	0.0153195	TRUE	3	35	1	75.9833				N
A6	8a	TcrdKO	ligature	Hprt	UNKNOWN	SYBR	None				14.8943	14.8943								TRUE	0.0153195	TRUE	3	12	1	87.7817				N
A7	10a	TcrdKO	ligature	Hprt	UNKNOWN	SYBR	None				14.7105	14.7105								TRUE	0.0153195	TRUE	3	12	1	87.7804				N
A8	11a	TcrdKO	ligature	Hprt	UNKNOWN	SYBR	None				14.6358	14.6358								TRUE	0.0153195	TRUE	3	12	1	87.7804				N
A9	13a	IL17afDKO	ligature	Hprt	UNKNOWN	SYBR	None				14.7514	14.7514								TRUE	0.0153195	TRUE	3	12	1	87.484				N
A10	14a	IL17afDKO	ligature	Hprt	UNKNOWN	SYBR	None				14.8596	14.8596								TRUE	0.0153195	TRUE	3	12	1	87.484				N
A11	16a	IL17afDKO	ligature	Hprt	UNKNOWN	SYBR	None				14.555	14.555								TRUE	0.0153195	TRUE	3	12	1	87.6335				N
A12	17a	IL17afDKO	ligature	Hprt	UNKNOWN	SYBR	None				14.8489	14.8489								TRUE	0.0153195	TRUE	3	11	1	87.7829				N
B1	1b	Tcrd-H2BeGFP	control	Hprt	UNKNOWN	SYBR	None				14.7671	14.7671								TRUE	0.0153195	TRUE	3	12	1	88.0772				N
B2	2b	Tcrd-H2BeGFP	control	Hprt	UNKNOWN	SYBR	None				14.2634	14.2634								TRUE	0.0153195	TRUE	3	12	1	87.9279				N
B3	4b	Tcrd-H2BeGFP	control	Hprt	UNKNOWN	SYBR	None				14.605	14.605								TRUE	0.0153195	TRUE	3	13	1	87.9302				N
B4	5b	Tcrd-H2BeGFP	control	Hprt	UNKNOWN	SYBR	None				13.8251	13.8251								TRUE	0.0153195	TRUE	3	12	1	87.9302				N
B5	7b	TcrdKO	control	Hprt	UNKNOWN	SYBR	None				14.6465	14.6465								TRUE	0.0153195	TRUE	3	12	1	87.7817				N
B6	8b	TcrdKO	control	Hprt	UNKNOWN	SYBR	None				14.4234	14.4234								TRUE	0.0153195	TRUE	3	12	1	87.7817				N
B7	10b	TcrdKO	control	Hprt	UNKNOWN	SYBR	None				15.1756	15.1756								TRUE	0.0153195	TRUE	3	13	1	87.7804				N
B8	11b	TcrdKO	control	Hprt	UNKNOWN	SYBR	None				18.4669	18.4669								TRUE	0.0153195	TRUE	3	17	1	87.631				N
B9	13b	IL17afDKO	control	Hprt	UNKNOWN	SYBR	None				18.3031	18.3031								TRUE	0.0153195	TRUE	3	17	1	87.3346				N
B10	14b	IL17afDKO	control	Hprt	UNKNOWN	SYBR	None				18.2813	18.2813								TRUE	0.0153195	TRUE	3	16	1	87.3346				N
B11	16b	IL17afDKO	control	Hprt	UNKNOWN	SYBR	None				16.3279	16.3279								TRUE	0.0153195	TRUE	3	14	1	87.4842				N
B12	17b	IL17afDKO	control	Hprt	UNKNOWN	SYBR	None				14.9737	14.9737								TRUE	0.0153195	TRUE	3	11	1	87.6335				N
C1	1a	Tcrd-H2BeGFP	ligature	IL-17A	UNKNOWN	SYBR	None	8.58423			25.4419	25.4419			10.7489				-3.10169	TRUE	0.0249549	TRUE	3	23	1	85.6878				N
C2	2a	Tcrd-H2BeGFP	ligature	IL-17A	UNKNOWN	SYBR	None	6.73427			25.5142	25.5142			11.099				-2.75152	TRUE	0.0249549	TRUE	3	23	1	85.6878				N
C3	4a	Tcrd-H2BeGFP	ligature	IL-17A	UNKNOWN	SYBR	None	114.174			21.9772	21.9772			7.01545				-6.8351	TRUE	0.0249549	TRUE	3	20	1	85.6901				N
C4	5a	Tcrd-H2BeGFP	ligature	IL-17A	UNKNOWN	SYBR	None	13.0406			24.9774	24.9774			10.1456				-3.70494	TRUE	0.0249549	TRUE	3	23	1	85.5407				N
C5		TcrdKO	ligature	IL-17A	NTC	SYBR	None				Undetermined									TRUE	0.0249549	TRUE	3	39	1	61.3472	79.5676	66.425		Y
C6	8a	TcrdKO	ligature	IL-17A	UNKNOWN	SYBR	None	17.4398			24.6205	24.6205			9.72624				-4.12431	TRUE	0.0249549	TRUE	3	22	1	85.3921				N
C7	10a	TcrdKO	ligature	IL-17A	UNKNOWN	SYBR	None	8.98908			25.3929	25.3929			10.6824				-3.16817	TRUE	0.0249549	TRUE	3	23	1	85.3908				N
C8	11a	TcrdKO	ligature	IL-17A	UNKNOWN	SYBR	None	8.57852			25.3856	25.3856			10.7498				-3.10073	TRUE	0.0249549	TRUE	3	23	1	85.3908				N
C9	13a	IL17afDKO	ligature	IL-17A	UNKNOWN	SYBR	None	0.0244593			33.9555	33.9555			19.204				5.35347	TRUE	0.0249549	TRUE	3	32	1	79.2698	67.7699			Y
C10	14a	IL17afDKO	ligature	IL-17A	UNKNOWN	SYBR	None	0.000576159			39.4714	39.4714			24.6118				10.7612	TRUE	0.0249549	TRUE	3	35	1	66.5751	84.7957	60.8998		Y
C11	16a	IL17afDKO	ligature	IL-17A	UNKNOWN	SYBR	None	0.0473303			32.8066	32.8066			18.2516				4.40109	TRUE	0.0249549	TRUE	3	30	1	79.4186	67.7684			Y
C12	17a	IL17afDKO	ligature	IL-17A	UNKNOWN	SYBR	None	0.00284509			37.1567	37.1567			22.3079				8.45731	TRUE	0.0249549	TRUE	3	35	1	85.0944	66.2748			Y
D1	1b	Tcrd-H2BeGFP	control	IL-17A	UNKNOWN	SYBR	None	1			28.6176	28.6176			13.8505				0	TRUE	0.0249549	TRUE	3	26	1	85.6878				N
D2	2b	Tcrd-H2BeGFP	control	IL-17A	UNKNOWN	SYBR	None	0.950476			28.1873	28.1873			13.9238				0.0732784	TRUE	0.0249549	TRUE	3	26	1	85.6878				N
D3	4b	Tcrd-H2BeGFP	control	IL-17A	UNKNOWN	SYBR	None	4.2482			26.3687	26.3687			11.7637				-2.08685	TRUE	0.0249549	TRUE	3	24	1	85.5407				N
D4	5b	Tcrd-H2BeGFP	control	IL-17A	UNKNOWN	SYBR	None	0.827105			27.9495	27.9495			14.1244				0.273857	TRUE	0.0249549	TRUE	3	26	1	85.5407				N
D5	7b	TcrdKO	control	IL-17A	UNKNOWN	SYBR	None	0.112532			31.6487	31.6487			17.0021				3.15159	TRUE	0.0249549	TRUE	3	29	1	85.3921				N
D6	8b	TcrdKO	control	IL-17A	UNKNOWN	SYBR	None	1.88898			27.3564	27.3564			12.9329				-0.917604	TRUE	0.0249549	TRUE	3	25	1	85.3921				N
D7	10b	TcrdKO	control	IL-17A	UNKNOWN	SYBR	None	0.36269			30.4893	30.4893			15.3137				1.46319	TRUE	0.0249549	TRUE	3	28	1	85.2415				N
D8	11b	TcrdKO	control	IL-17A	UNKNOWN	SYBR	None	1.79959			31.4698	31.4698			13.0029				-0.847669	TRUE	0.0249549	TRUE	3	29	1	79.1183				N
D9	13b	IL17afDKO	control	IL-17A	UNKNOWN	SYBR	None	1.85996			31.2584	31.2584			12.9553				-0.895268	TRUE	0.0249549	TRUE	3	29	1	78.9711				N
D10	14b	IL17afDKO	control	IL-17A	UNKNOWN	SYBR	None	4.42153			29.9873	29.9873			11.706				-2.14455	TRUE	0.0249549	TRUE	3	28	1	78.8217				N
D11	16b	IL17afDKO	control	IL-17A	UNKNOWN	SYBR	None	0.45094			31.3274	31.3274			14.9995				1.14899	TRUE	0.0249549	TRUE	3	29	1	79.4186				N
D12	17b	IL17afDKO	control	IL-17A	UNKNOWN	SYBR	None	0.061362			32.8508	32.8508			17.8771				4.02651	TRUE	0.0249549	TRUE	3	30	1	79.568				N
E1	1a	Tcrd-H2BeGFP	ligature	RANKL	UNKNOWN	SYBR	None	2.85021			29.7645	29.7645			15.0715				-1.51107	TRUE	1.15798	TRUE	3	22	1	82.5517				N
E2	2a	Tcrd-H2BeGFP	ligature	RANKL	UNKNOWN	SYBR	None	2.27109			29.8143	29.8143			15.3992				-1.18338	TRUE	1.15798	TRUE	3	22	1	82.5517				N
E3	4a	Tcrd-H2BeGFP	ligature	RANKL	UNKNOWN	SYBR	None	5.52633			29.078	29.078			14.1162				-2.46632	TRUE	1.15798	TRUE	3	22	1	82.4046				N
E4	5a	Tcrd-H2BeGFP	ligature	RANKL	UNKNOWN	SYBR	None	7.14451			28.5775	28.5775			13.7457				-2.83684	TRUE	1.15798	TRUE	3	21	1	82.4046				N
E5		TcrdKO	ligature	RANKL	NTC	SYBR	None				Undetermined									TRUE	1.15798	TRUE	3	35	1	77.9248	67.7692	61.1979		Y
E6	8a	TcrdKO	ligature	RANKL	UNKNOWN	SYBR	None	4.22445			29.3981	29.3981			14.5038				-2.07876	TRUE	1.15798	TRUE	3	22	1	82.4052				N
E7	10a	TcrdKO	ligature	RANKL	UNKNOWN	SYBR	None	2.58027			29.9255	29.9255			15.215				-1.36752	TRUE	1.15798	TRUE	3	22	1	82.2546				N
E8	11a	TcrdKO	ligature	RANKL	UNKNOWN	SYBR	None	7.46977			28.3172	28.3172			13.6815				-2.90106	TRUE	1.15798	TRUE	3	20	1	82.2546				N
E9	13a	IL17afDKO	ligature	RANKL	UNKNOWN	SYBR	None	2.27316			30.1493	30.1493			15.3979				-1.1847	TRUE	1.15798	TRUE	3	22	1	82.1074				N
E10	14a	IL17afDKO	ligature	RANKL	UNKNOWN	SYBR	None	9.13851			28.2502	28.2502			13.3906				-3.19196	TRUE	1.15798	TRUE	3	20	1	82.1074				N
E11	16a	IL17afDKO	ligature	RANKL	UNKNOWN	SYBR	None	5.4733			28.6852	28.6852			14.1301				-2.45241	TRUE	1.15798	TRUE	3	21	1	82.1071				N
E12	17a	IL17afDKO	ligature	RANKL	UNKNOWN	SYBR	None	7.45874			28.5325	28.5325			13.6836				-2.89893	TRUE	1.15798	TRUE	3	21	1	82.1071				N
F1	1b	Tcrd-H2BeGFP	control	RANKL	UNKNOWN	SYBR	None	1			31.3496	31.3496			16.5826				0	TRUE	1.15798	TRUE	3	24	1	82.701				N
F2	2b	Tcrd-H2BeGFP	control	RANKL	UNKNOWN	SYBR	None	1.83263			29.9721	29.9721			15.7086				-0.873919	TRUE	1.15798	TRUE	3	22	1	82.701				N
F3	4b	Tcrd-H2BeGFP	control	RANKL	UNKNOWN	SYBR	None	2.73959			29.7336	29.7336			15.1286				-1.45396	TRUE	1.15798	TRUE	3	22	1	82.5539				N
F4	5b	Tcrd-H2BeGFP	control	RANKL	UNKNOWN	SYBR	None	3.29503			28.6874	28.6874			14.8623				-1.72029	TRUE	1.15798	TRUE	3	21	1	82.5539				N
F5	7b	TcrdKO	control	RANKL	UNKNOWN	SYBR	None	4.82871			28.9574	28.9574			14.3109				-2.27164	TRUE	1.15798	TRUE	3	21	1	82.4052				N
F6	8b	TcrdKO	control	RANKL	UNKNOWN	SYBR	None	8.61317			27.8994	27.8994			13.476				-3.10654	TRUE	1.15798	TRUE	3	20	1	82.4052				N
F7	10b	TcrdKO	control	RANKL	UNKNOWN	SYBR	None	3.26103			30.0528	30.0528			14.8772				-1.70533	TRUE	1.15798	TRUE	3	22	1	82.2546				N
F8	11b	TcrdKO	control	RANKL	UNKNOWN	SYBR	None	3.04429			33.4434	33.4434			14.9764				-1.6061	TRUE	1.15798	TRUE	3	26	1	82.2546				N
F9	13b	IL17afDKO	control	RANKL	UNKNOWN	SYBR	None	1.49708			34.3035	34.3035			16.0004				-0.58215	TRUE	1.15798	TRUE	3	27	1	82.1074				N
F10	14b	IL17afDKO	control	RANKL	UNKNOWN	SYBR	None	2.17817			33.7407	33.7407			15.4594				-1.12312	TRUE	1.15798	TRUE	3	26	1	82.1074				N
F11	16b	IL17afDKO	control	RANKL	UNKNOWN	SYBR	None	4.22549			30.8313	30.8313			14.5034				-2.07912	TRUE	1.15798	TRUE	3	23	1	82.2565				N
F12	17b	IL17afDKO	control	RANKL	UNKNOWN	SYBR	None	7.20139			28.708	28.708			13.7343				-2.84828	TRUE	1.15798	TRUE	3	21	1	82.1071				N
G1	1a	Tcrd-H2BeGFP	ligature	OPG	UNKNOWN	SYBR	None	1.41707			27.356	27.356			12.663				-0.502908	TRUE	1.32488	TRUE	3	19	1	87.0318				N
G2	2a	Tcrd-H2BeGFP	ligature	OPG	UNKNOWN	SYBR	None	1.20582			27.311	27.311			12.8959				-0.270017	TRUE	1.32488	TRUE	3	19	1	86.8825				N
G3	4a	Tcrd-H2BeGFP	ligature	OPG	UNKNOWN	SYBR	None	5.20901			25.7466	25.7466			10.7849				-2.38101	TRUE	1.32488	TRUE	3	18	1	86.8848				N
G4	5a	Tcrd-H2BeGFP	ligature	OPG	UNKNOWN	SYBR	None	2.01841			26.9844	26.9844			12.1526				-1.01322	TRUE	1.32488	TRUE	3	19	1	86.8848				N
G5		TcrdKO	ligature	OPG	NTC	SYBR	None				36.33									TRUE	1.32488	TRUE	3	28	1	74.7885				N
G6	8a	TcrdKO	ligature	OPG	UNKNOWN	SYBR	None	3.59973			26.2123	26.2123			11.318				-1.84789	TRUE	1.32488	TRUE	3	18	1	86.8856				N
G7	10a	TcrdKO	ligature	OPG	UNKNOWN	SYBR	None	2.36896			26.6321	26.6321			11.9216				-1.24426	TRUE	1.32488	TRUE	3	18	1	86.5856				N
G8	11a	TcrdKO	ligature	OPG	UNKNOWN	SYBR	None	4.04906			25.784	25.784			11.1483				-2.01759	TRUE	1.32488	TRUE	3	18	1	86.5856				N
G9	13a	IL17afDKO	ligature	OPG	UNKNOWN	SYBR	None	0.521858			28.8556	28.8556			14.1041				0.938272	TRUE	1.32488	TRUE	3	21	1	86.4385				N
G10	14a	IL17afDKO	ligature	OPG	UNKNOWN	SYBR	None	1.80275			27.1753	27.1753			12.3157				-0.850197	TRUE	1.32488	TRUE	3	19	1	86.5879				N
G11	16a	IL17afDKO	ligature	OPG	UNKNOWN	SYBR	None	1.71378			26.9437	26.9437			12.3887				-0.77718	TRUE	1.32488	TRUE	3	19	1	86.588				N
G12	17a	IL17afDKO	ligature	OPG	UNKNOWN	SYBR	None	2.62948			26.62	26.62			11.7711				-1.39478	TRUE	1.32488	TRUE	3	18	1	86.588				N
H1	1b	Tcrd-H2BeGFP	control	OPG	UNKNOWN	SYBR	None	1			27.9329	27.9329			13.1659				0	TRUE	1.32488	TRUE	3	20	1	87.0318				N
H2	2b	Tcrd-H2BeGFP	control	OPG	UNKNOWN	SYBR	None	1.10049			27.2912	27.2912			13.0277				-0.138147	TRUE	1.32488	TRUE	3	19	1	87.0318				N
H3	4b	Tcrd-H2BeGFP	control	OPG	UNKNOWN	SYBR	None	1.28502			27.4091	27.4091			12.8041				-0.361786	TRUE	1.32488	TRUE	3	19	1	86.8848				N
H4	5b	Tcrd-H2BeGFP	control	OPG	UNKNOWN	SYBR	None	0.366041			28.4409	28.4409			14.6158				1.44992	TRUE	1.32488	TRUE	3	20	1	86.8848				N
H5	7b	TcrdKO	control	OPG	UNKNOWN	SYBR	None	1.92782			26.8654	26.8654			12.2189				-0.946974	TRUE	1.32488	TRUE	3	18	1	87.035				N
H6	8b	TcrdKO	control	OPG	UNKNOWN	SYBR	None	1.55156			26.9556	26.9556			12.5322				-0.63372	TRUE	1.32488	TRUE	3	19	1	87.035				N
H7	10b	TcrdKO	control	OPG	UNKNOWN	SYBR	None	1.41246			27.8432	27.8432			12.6677				-0.498207	TRUE	1.32488	TRUE	3	20	1	86.5856				N
H8	11b	TcrdKO	control	OPG	UNKNOWN	SYBR	None	1.60508			30.9502	30.9502			12.4832				-0.682645	TRUE	1.32488	TRUE	3	23	1	86.4362				N
H9	13b	IL17afDKO	control	OPG	UNKNOWN	SYBR	None	0.33788			33.0344	33.0344			14.7313				1.56542	TRUE	1.32488	TRUE	3	25	1	86.4385	73.1464			Y
H10	14b	IL17afDKO	control	OPG	UNKNOWN	SYBR	None	1.26154			31.112	31.112			12.8307				-0.335183	TRUE	1.32488	TRUE	3	23	1	86.5879				N
H11	16b	IL17afDKO	control	OPG	UNKNOWN	SYBR	None	2.92415			27.9457	27.9457			11.6179				-1.54802	TRUE	1.32488	TRUE	3	20	1	86.7374				N
H12	17b	IL17afDKO	control	OPG	UNKNOWN	SYBR	None	2.52371			26.804	26.804			11.8303				-1.33555	TRUE	1.32488	TRUE	3	18	1	86.7374				N
Analysis Type	Singleplex
Endogenous Control	Hprt
RQ Min/Max Confidence Level	95.0
Reference Sample	1b

## Sheet: Experiment 2 GAS6, TRAP, IL-23
Block Type	96well
Chemistry	SYBR_GREEN
Experiment File Name	G:\DATA PCR\Anneke\Ligaturexperiment_2 Gas6 TRAP IL-23 10122019 results.eds
Experiment Run End Time	2019-12-10 14:21:36 PM CET
Instrument Type	steponeplus
Passive Reference	ROX
Well	Sample Name	genotype	treatment	Target Name	Task	Reporter	Quencher	RQ	RQ Min	RQ Max	Cт	Cт Mean	Cт SD	ΔCт	ΔCт Mean	ΔCт SE	HK Control ΔCт Mean	HK Control ΔCт SE	ΔΔCт	Automatic Ct Threshold	Ct Threshold	Automatic Baseline	Baseline Start	Baseline End	Efficiency	Tm1	Tm2	Tm3	Comments	BADROX	SPIKE	MTP
A1	1a	Tcrd-H2BeGFP	ligature	Hprt	UNKNOWN	SYBR	None				19.7836	19.7836								TRUE	3.56264	TRUE	1	2	1	88.0784				Y	N	N
A2	2a	Tcrd-H2BeGFP	ligature	Hprt	UNKNOWN	SYBR	None				19.9861	19.9861								TRUE	3.56264	TRUE	3	9	1	87.9291				Y	N	N
A3	3a	Tcrd-H2BeGFP	ligature	Hprt	UNKNOWN	SYBR	None				20.1703	20.1703								TRUE	3.56264	TRUE	3	11	1	87.9275				Y	N	N
A4	4a	Tcrd-H2BeGFP	ligature	Hprt	UNKNOWN	SYBR	None				20.1562	20.1562								TRUE	3.56264	TRUE	3	9	1	87.9275				Y	Y	N
A5	5a	TcrdKO	ligature	Hprt	UNKNOWN	SYBR	None				20.2188	20.2188								TRUE	3.56264	TRUE	3	9	1	87.7804				Y	N	N
A6	6a	TcrdKO	ligature	Hprt	UNKNOWN	SYBR	None				19.7038	19.7038								TRUE	3.56264	TRUE	1	2	1	87.7804				Y	N	N
A7	7a	TcrdKO	ligature	Hprt	UNKNOWN	SYBR	None				20.0506	20.0506								TRUE	3.56264	TRUE	3	7	1	87.6327				Y	N	N
A8	8a	TcrdKO	ligature	Hprt	UNKNOWN	SYBR	None				20.5666	20.5666								TRUE	3.56264	TRUE	3	11	1	87.6327				Y	N	N
A9	9a	IL17afDKO	ligature	Hprt	UNKNOWN	SYBR	None				19.9777	19.9777								TRUE	3.56264	TRUE	3	9	1	87.3316				Y	N	N
A10	10a	IL17afDKO	ligature	Hprt	UNKNOWN	SYBR	None				20.1622	20.1622								TRUE	3.56264	TRUE	3	9	1	87.3316				Y	N	N
A11	11a	IL17afDKO	ligature	Hprt	UNKNOWN	SYBR	None				19.7463	19.7463								TRUE	3.56264	TRUE	1	2	1	87.483				Y	N	N
A12	12a	IL17afDKO	ligature	Hprt	UNKNOWN	SYBR	None				20.2645	20.2645								TRUE	3.56264	TRUE	3	8	1	87.6323				Y	N	N
B1	1b	Tcrd-H2BeGFP	control	Hprt	UNKNOWN	SYBR	None				20.3804	20.3804								TRUE	3.56264	TRUE	3	8	1	87.9291				Y	N	N
B2	2b	Tcrd-H2BeGFP	control	Hprt	UNKNOWN	SYBR	None				19.9838	19.9838								TRUE	3.56264	TRUE	3	10	1	87.9291				Y	N	N
B3	3b	Tcrd-H2BeGFP	control	Hprt	UNKNOWN	SYBR	None				19.4158	19.4158								TRUE	3.56264	TRUE	3	8	1	87.7782				Y	N	N
B4	4b	Tcrd-H2BeGFP	control	Hprt	UNKNOWN	SYBR	None				19.8513	19.8513								TRUE	3.56264	TRUE	3	11	1	87.7782				Y	Y	N
B5	5b	TcrdKO	control	Hprt	UNKNOWN	SYBR	None				19.8593	19.8593								TRUE	3.56264	TRUE	3	7	1	87.7804				Y	N	N
B6	6b	TcrdKO	control	Hprt	UNKNOWN	SYBR	None				19.9264	19.9264								TRUE	3.56264	TRUE	3	10	1	87.631				Y	N	N
B7	7b	TcrdKO	control	Hprt	UNKNOWN	SYBR	None				19.9884	19.9884								TRUE	3.56264	TRUE	3	10	1	87.6327				Y	N	N
B8		TcrdKO	control	Hprt	NTC	SYBR	None				36.9442	36.9442								TRUE	3.56264	TRUE	3	27	1	74.7893				N	N	N
B9	9b	IL17afDKO	control	Hprt	UNKNOWN	SYBR	None				20.0228	20.0228								TRUE	3.56264	TRUE	3	9	1	87.1823				Y	N	N
B10	10b	IL17afDKO	control	Hprt	UNKNOWN	SYBR	None				19.6912	19.6912								TRUE	3.56264	TRUE	1	2	1	87.1823				Y	N	N
B11	11b	IL17afDKO	control	Hprt	UNKNOWN	SYBR	None				20.0178	20.0178								TRUE	3.56264	TRUE	3	8	1	87.483				Y	N	N
B12	12b	IL17afDKO		Hprt	UNKNOWN	SYBR	None				19.762	19.762								TRUE	3.56264	TRUE	3	11	1	87.483				Y	N	N
C1	1a	Tcrd-H2BeGFP	ligature	Gas6	UNKNOWN	SYBR	None	0.994738			21.7364	21.7364			1.95271				0.00761223	TRUE	10.8042	TRUE	3	10	1	87.7797				Y	Y	N
C2	2a	Tcrd-H2BeGFP	ligature	Gas6	UNKNOWN	SYBR	None	2.71182			20.492	20.492			0.505838				-1.43926	TRUE	10.8042	TRUE	3	9	1	87.7797				Y	Y	N
C3	3a	Tcrd-H2BeGFP	ligature	Gas6	UNKNOWN	SYBR	None	3.0283			20.5169	20.5169			0.34659				-1.59851	TRUE	10.8042	TRUE	3	8	1	87.7782				Y	Y	N
C4	4a	Tcrd-H2BeGFP	ligature	Gas6	UNKNOWN	SYBR	None	2.23564			20.9406	20.9406			0.784412				-1.16069	TRUE	10.8042	TRUE	3	7	1	87.6289				Y	Y	N
C5	5a	TcrdKO	ligature	Gas6	UNKNOWN	SYBR	None	1.36892			21.7108	21.7108			1.49206				-0.453043	TRUE	10.8042	TRUE	3	10	1	87.631				Y	Y	N
C6	6a	TcrdKO	ligature	Gas6	UNKNOWN	SYBR	None	1.66698			20.9116	20.9116			1.20786				-0.737236	TRUE	10.8042	TRUE	3	7	1	87.631				Y	N	N
C7	7a	TcrdKO	ligature	Gas6	UNKNOWN	SYBR	None	2.43975			20.709	20.709			0.658365				-1.28673	TRUE	10.8042	TRUE	3	8	1	87.4834				Y	Y	N
C8	8a	TcrdKO	ligature	Gas6	UNKNOWN	SYBR	None	3.41986			20.7378	20.7378			0.17116				-1.77394	TRUE	10.8042	TRUE	3	8	1	87.4834				Y	Y	N
C9	9a	IL17afDKO	ligature	Gas6	UNKNOWN	SYBR	None	2.0988			20.8532	20.8532			0.875536				-1.06956	TRUE	10.8042	TRUE	3	8	1	87.1823				Y	N	N
C10	10a	IL17afDKO	ligature	Gas6	UNKNOWN	SYBR	None	2.85704			20.5928	20.5928			0.430578				-1.51452	TRUE	10.8042	TRUE	3	6	1	87.1823				Y	N	N
C11	11a	IL17afDKO	ligature	Gas6	UNKNOWN	SYBR	None	2.61861			20.3026	20.3026			0.556295				-1.3888	TRUE	10.8042	TRUE	3	7	1	87.3336				Y	Y	N
C12	12a	IL17afDKO	ligature	Gas6	UNKNOWN	SYBR	None	2.5801			20.8422	20.8422			0.577673				-1.36743	TRUE	10.8042	TRUE	3	7	1	87.3336				Y	N	N
D1	1b	Tcrd-H2BeGFP	control	Gas6	UNKNOWN	SYBR	None	1			22.3255	22.3255			1.9451				0	TRUE	10.8042	TRUE	3	10	1	87.7797				Y	N	N
D2	2b	Tcrd-H2BeGFP	control	Gas6	UNKNOWN	SYBR	None	2.39173			20.6708	20.6708			0.687044				-1.25805	TRUE	10.8042	TRUE	3	9	1	87.7797				Y	Y	N
D3	3b	Tcrd-H2BeGFP	control	Gas6	UNKNOWN	SYBR	None	1.85359			20.4706	20.4706			1.05478				-0.890324	TRUE	10.8042	TRUE	3	9	1	87.6289				Y	N	N
D4	4b	Tcrd-H2BeGFP	control	Gas6	UNKNOWN	SYBR	None	2.07948			20.7402	20.7402			0.888874				-1.05622	TRUE	10.8042	TRUE	3	9	1	87.6289				Y	N	N
D5	5b	TcrdKO	control	Gas6	UNKNOWN	SYBR	None	1.53016			21.1907	21.1907			1.33142				-0.613684	TRUE	10.8042	TRUE	3	9	1	87.631				Y	N	N
D6	6b	TcrdKO	control	Gas6	UNKNOWN	SYBR	None	1.62797			21.1685	21.1685			1.24202				-0.703075	TRUE	10.8042	TRUE	3	9	1	87.631				Y	N	N
D7	7b	TcrdKO	control	Gas6	UNKNOWN	SYBR	None	2.6039			20.5528	20.5528			0.564423				-1.38068	TRUE	10.8042	TRUE	3	9	1	87.4834				Y	Y	N
D8		TcrdKO	control	Gas6	NTC	SYBR	None				Undetermined									TRUE	10.8042	TRUE	3	38	1	70.4584				N	N	N
D9	9b	IL17afDKO	control	Gas6	UNKNOWN	SYBR	None	2.29252			20.771	20.771			0.748163				-1.19694	TRUE	10.8042	TRUE	3	7	1	87.1823				Y	Y	N
D10	10b	IL17afDKO	control	Gas6	UNKNOWN	SYBR	None	2.39388			20.377	20.377			0.685749				-1.25935	TRUE	10.8042	TRUE	3	9	1	87.1823				Y	N	N
D11	11b	IL17afDKO	control	Gas6	UNKNOWN	SYBR	None	2.22874			20.8067	20.8067			0.788874				-1.15623	TRUE	10.8042	TRUE	3	8	1	87.3336				Y	Y	N
D12	12b	IL17afDKO		Gas6	UNKNOWN	SYBR	None	2.66784			20.2914	20.2914			0.529427				-1.41567	TRUE	10.8042	TRUE	3	8	1	87.3336				Y	Y	N
E1	1a	Tcrd-H2BeGFP	ligature	TRAP	UNKNOWN	SYBR	None	1.08554			15.8977	15.8977			-3.886				-0.118406	TRUE	0.0569967	TRUE	3	11	1	84.0462				Y	N	N
E2	2a	Tcrd-H2BeGFP	ligature	TRAP	UNKNOWN	SYBR	None	1.90743			15.2869	15.2869			-4.69922				-0.931631	TRUE	0.0569967	TRUE	3	10	1	84.0462				Y	N	N
E3	3a	Tcrd-H2BeGFP	ligature	TRAP	UNKNOWN	SYBR	None	1.93144			15.453	15.453			-4.71727				-0.949677	TRUE	0.0569967	TRUE	3	12	1	83.8957				Y	N	N
E4	4a	Tcrd-H2BeGFP	ligature	TRAP	UNKNOWN	SYBR	None	1.71606			15.6095	15.6095			-4.54669				-0.7791	TRUE	0.0569967	TRUE	3	11	1	83.8957				Y	Y	N
E5	5a	TcrdKO	ligature	TRAP	UNKNOWN	SYBR	None	2.01164			15.4428	15.4428			-4.77597				-1.00838	TRUE	0.0569967	TRUE	3	11	1	83.7474				Y	N	N
E6	6a	TcrdKO	ligature	TRAP	UNKNOWN	SYBR	None	1.67246			15.1942	15.1942			-4.50956				-0.741968	TRUE	0.0569967	TRUE	3	11	1	83.7474				Y	N	N
E7	7a	TcrdKO	ligature	TRAP	UNKNOWN	SYBR	None	1.66459			15.5479	15.5479			-4.50275				-0.735163	TRUE	0.0569967	TRUE	3	12	1	83.7498				Y	N	N
E8	8a	TcrdKO	ligature	TRAP	UNKNOWN	SYBR	None	2.45422			15.5038	15.5038			-5.06286				-1.29527	TRUE	0.0569967	TRUE	3	10	1	83.7498				Y	N	N
E9	9a	IL17afDKO	ligature	TRAP	UNKNOWN	SYBR	None	1.77796			15.3799	15.3799			-4.59781				-0.830223	TRUE	0.0569967	TRUE	3	10	1	83.4491				Y	N	N
E10	10a	IL17afDKO	ligature	TRAP	UNKNOWN	SYBR	None	1.53523			15.7315	15.7762	0.063142		-4.38605				-0.618454	TRUE	0.0569967	TRUE	3	9	1	83.4491				Y	Y	N
E11	11a	IL17afDKO	ligature	TRAP	UNKNOWN	SYBR	None	1.98569			14.989	14.989			-4.75723				-0.989643	TRUE	0.0569967	TRUE	3	10	1	83.6001				Y	Y	N
E12	12a	IL17afDKO	ligature	TRAP	UNKNOWN	SYBR	None	1.91631			15.5586	15.5586			-4.70593				-0.938334	TRUE	0.0569967	TRUE	3	10	1	83.6001				Y	Y	N
F1	1b	Tcrd-H2BeGFP	control	TRAP	UNKNOWN	SYBR	None	1			16.6128	16.6128			-3.76759				0	TRUE	0.0569967	TRUE	3	11	1	84.0462				Y	N	N
F2	2b	Tcrd-H2BeGFP	control	TRAP	UNKNOWN	SYBR	None	1.54308			15.5904	15.5904			-4.3934				-0.625812	TRUE	0.0569967	TRUE	3	10	1	84.0462				Y	N	N
F3	3b	Tcrd-H2BeGFP	control	TRAP	UNKNOWN	SYBR	None	1.26896			15.3046	15.3046			-4.11124				-0.343652	TRUE	0.0569967	TRUE	3	9	1	83.8957				Y	N	N
F4	4b	Tcrd-H2BeGFP	control	TRAP	UNKNOWN	SYBR	None	2.06313			15.0389	15.0389			-4.81243				-1.04484	TRUE	0.0569967	TRUE	3	12	1	83.8957				Y	Y	N
F5	5b	TcrdKO	control	TRAP	UNKNOWN	SYBR	None	1.40378			15.6024	15.6024			-4.25691				-0.489315	TRUE	0.0569967	TRUE	3	10	1	83.8968				Y	N	N
F6	6b	TcrdKO	control	TRAP	UNKNOWN	SYBR	None	1.96891			15.1815	15.1815			-4.74499				-0.977394	TRUE	0.0569967	TRUE	3	12	1	83.8968				Y	N	N
F7	7b	TcrdKO	control	TRAP	UNKNOWN	SYBR	None	2.40683			14.9536	14.9536			-5.03473				-1.26713	TRUE	0.0569967	TRUE	3	11	1	83.7498				Y	Y	N
F8		TcrdKO	control	TRAP	NTC	SYBR	None				Undetermined									TRUE	0.0569967	TRUE	3	37	1	61.3486	77.6268			N	N	Y
F9	9b	IL17afDKO	control	TRAP	UNKNOWN	SYBR	None	1.86937			15.3527	15.3527			-4.67014				-0.902553	TRUE	0.0569967	TRUE	3	11	1	83.5985				Y	N	N
F10	10b	IL17afDKO	control	IL-23	UNKNOWN	SYBR	None	3.38949			31.3364	31.214	0.173057		11.5228				-1.76107	TRUE	11.5356	TRUE	3	19	1	84.6437				Y	N	N
F11	11b	IL17afDKO	control	TRAP	UNKNOWN	SYBR	None	1.7916			15.409	15.409			-4.60884				-0.841249	TRUE	0.0569967	TRUE	3	11	1	83.6001				Y	Y	N
F12	12b	IL17afDKO		TRAP	UNKNOWN	SYBR	None	2.01279			14.9852	14.9852			-4.77679				-1.0092	TRUE	0.0569967	TRUE	3	10	1	83.6001				Y	Y	N
G1	1a	Tcrd-H2BeGFP	ligature	IL-23	UNKNOWN	SYBR	None	2.69182			31.6389	31.6389			11.8553				-1.42858	TRUE	11.5356	TRUE	3	20	1	85.2409				Y	N	N
G2	2a	Tcrd-H2BeGFP	ligature	IL-23	UNKNOWN	SYBR	None	4.91499			30.9728	30.9728			10.9867				-2.29719	TRUE	11.5356	TRUE	3	19	1	85.2409				Y	N	N
G3	3a	Tcrd-H2BeGFP	ligature	IL-23	UNKNOWN	SYBR	None	9.67406			30.18	30.18			10.0097				-3.27412	TRUE	11.5356	TRUE	3	18	1	85.0903				Y	N	N
G4	4a	Tcrd-H2BeGFP	ligature	IL-23	UNKNOWN	SYBR	None	3.33746			31.7013	31.7013			11.5451				-1.73875	TRUE	11.5356	TRUE	3	20	1	85.0903				Y	N	N
G5	5a	TcrdKO	ligature	IL-23	UNKNOWN	SYBR	None	6.35351			30.8351	30.8351			10.6163				-2.66755	TRUE	11.5356	TRUE	3	19	1	85.0918				Y	N	N
G6	6a	TcrdKO	ligature	IL-23	UNKNOWN	SYBR	None	4.73809			30.7433	30.7433			11.0396				-2.2443	TRUE	11.5356	TRUE	3	20	1	85.0918				Y	N	N
G7	7a	TcrdKO	ligature	IL-23	UNKNOWN	SYBR	None	2.56001			31.9783	31.9783			11.9277				-1.35615	TRUE	11.5356	TRUE	3	21	1	84.7952				Y	N	N
G8	8a	TcrdKO	ligature	IL-23	UNKNOWN	SYBR	None	9.92153			30.5399	30.5399			9.9733				-3.31056	TRUE	11.5356	TRUE	3	19	1	84.7952				Y	N	N
G9	9a	IL17afDKO	ligature	IL-23	UNKNOWN	SYBR	None	14.1952			29.4342	29.4342			9.45653				-3.82733	TRUE	11.5356	TRUE	3	19	1	84.7931				Y	N	N
G10	10a	IL17afDKO	ligature	TRAP	UNKNOWN	SYBR	None	1.53523			15.8208	15.7762	0.063142		-4.38605				-0.618454	TRUE	0.0569967	TRUE	3	8	1	83.7478				Y	Y	N
G11	11a	IL17afDKO	ligature	IL-23	UNKNOWN	SYBR	None	11.433			29.515	29.515			9.76873				-3.51514	TRUE	11.5356	TRUE	3	18	1	84.7948				Y	N	N
G12	12a	IL17afDKO	ligature	IL-23	UNKNOWN	SYBR	None	3.99809			31.5491	31.5491			11.2846				-1.99931	TRUE	11.5356	TRUE	3	20	1	84.7948				Y	N	N
H1	1b	Tcrd-H2BeGFP	control	IL-23	UNKNOWN	SYBR	None	1			33.6643	33.6643			13.2839				0	TRUE	11.5356	TRUE	3	22	1	85.3903				Y	N	N
H2	2b	Tcrd-H2BeGFP	control	IL-23	UNKNOWN	SYBR	None	2.15875			32.1575	32.1575			12.1737				-1.1102	TRUE	11.5356	TRUE	3	21	1	85.2409				Y	N	N
H3	3b	Tcrd-H2BeGFP	control	IL-23	UNKNOWN	SYBR	None	1.68498			31.947	31.947			12.5311				-0.752729	TRUE	11.5356	TRUE	3	21	1	85.0903				Y	N	N
H4	4b	Tcrd-H2BeGFP	control	IL-23	UNKNOWN	SYBR	None	2.80878			31.6452	31.6452			11.7939				-1.48994	TRUE	11.5356	TRUE	3	20	1	85.0903				Y	N	N
H5	5b	TcrdKO	control	IL-23	UNKNOWN	SYBR	None	1.44961			32.6075	32.6075			12.7482				-0.535666	TRUE	11.5356	TRUE	3	21	1	85.2411				Y	N	N
H6	6b	TcrdKO	control	IL-23	UNKNOWN	SYBR	None	1.96573			32.2352	32.2352			12.3088				-0.975065	TRUE	11.5356	TRUE	3	21	1	85.2411				Y	N	N
H7	7b	TcrdKO	control	IL-23	UNKNOWN	SYBR	None	2.51197			31.9434	31.9434			11.955				-1.32882	TRUE	11.5356	TRUE	3	21	1	84.7952				Y	N	N
H8		TcrdKO	control	IL-23	NTC	SYBR	None				Undetermined									TRUE	11.5356	TRUE	3	39	1	61.3486				N	N	N
H9	9b	IL17afDKO	control	IL-23	UNKNOWN	SYBR	None	14.7175			29.4272	29.4272			9.4044				-3.87946	TRUE	11.5356	TRUE	3	19	1	84.9424				Y	N	N
H10	10b	IL17afDKO	control	IL-23	UNKNOWN	SYBR	None	3.38949			31.0916	31.214	0.173057		11.5228				-1.76107	TRUE	11.5356	TRUE	3	18	1	84.9424				Y	N	N
H11	11b	IL17afDKO	control	IL-23	UNKNOWN	SYBR	None	0.671029			33.8772	33.8772			13.8594				0.575554	TRUE	11.5356	TRUE	3	22	1	84.9442				Y	N	N
H12	12b	IL17afDKO		IL-23	UNKNOWN	SYBR	None	41.564			27.6686	27.6686			7.9066				-5.37726	TRUE	11.5356	TRUE	3	16	1	84.9442				Y	N	N
Analysis Type	Singleplex
Endogenous Control	Hprt
RQ Min/Max Confidence Level	95.0
Reference Sample	1b

## Sheet: Experiment 2 IL-17, RANKL, OPG
Block Type	96well
Chemistry	SYBR_GREEN
Experiment File Name	E:\Ligaturexperiment_2 results IL-17RANKL OPG 06122019.eds
Experiment Run End Time	2019-12-06 14:14:56 PM CET
Instrument Type	steponeplus
Passive Reference	ROX
Well	Sample Name	genotype	treatment	Target Name	Task	Reporter	Quencher	RQ	RQ Min	RQ Max	Cт	Cт Mean	Cт SD	ΔCт	ΔCт Mean	ΔCт SE	HK Control ΔCт Mean	HK Control ΔCт SE	ΔΔCт	Automatic Ct Threshold	Ct Threshold	Automatic Baseline	Baseline Start	Baseline End	Efficiency	Tm1	Tm2	Tm3	Comments	AMPNC	MTP
A1	1a	Tcrd-H2BeGFP	ligature	Hprt	UNKNOWN	SYBR	None				20.1293	20.1293								TRUE	0.998264	TRUE	3	13	1	88.0795				N	N
A2	2a	Tcrd-H2BeGFP	ligature	Hprt	UNKNOWN	SYBR	None				20.2504	20.2504								TRUE	0.998264	TRUE	3	13	1	87.9302				N	N
A3	3a	Tcrd-H2BeGFP	ligature	Hprt	UNKNOWN	SYBR	None				20.3669	20.3669								TRUE	0.998264	TRUE	3	13	1	87.9298				N	N
A4	4a	Tcrd-H2BeGFP	ligature	Hprt	UNKNOWN	SYBR	None				20.6859	20.6859								TRUE	0.998264	TRUE	3	13	1	87.7805				N	N
A5	5a	TcrdKO	ligature	Hprt	UNKNOWN	SYBR	None				20.4323	20.2375	0.275479							TRUE	0.998264	TRUE	3	13	1	87.7766				N	N
A6	6a	TcrdKO	ligature	Hprt	UNKNOWN	SYBR	None				19.9294	19.9294								TRUE	0.998264	TRUE	3	12	1	87.7766				N	N
A7	7a	TcrdKO	ligature	Hprt	UNKNOWN	SYBR	None				20.2432	20.2432								TRUE	0.998264	TRUE	3	13	1	87.6301				N	N
A8	8a	TcrdKO	ligature	Hprt	UNKNOWN	SYBR	None				20.5998	20.5998								TRUE	0.998264	TRUE	3	13	1	87.6301				N	N
A9	9a	IL17afDKO	ligature	Hprt	UNKNOWN	SYBR	None				20.1863	20.1863								TRUE	0.998264	TRUE	3	12	1	87.3343				N	N
A10	10a	IL17afDKO	ligature	Hprt	UNKNOWN	SYBR	None				20.4663	20.4663								TRUE	0.998264	TRUE	3	13	1	87.3343				N	N
A11	11a	IL17afDKO	ligature	Hprt	UNKNOWN	SYBR	None				20.2439	20.2439								TRUE	0.998264	TRUE	3	13	1	87.4802				N	N
A12	12a	IL17afDKO	ligature	Hprt	UNKNOWN	SYBR	None				20.5321	20.5321								TRUE	0.998264	TRUE	3	13	1	87.6295				N	N
B1	1b	Tcrd-H2BeGFP	control	Hprt	UNKNOWN	SYBR	None				20.6111	20.6111								TRUE	0.998264	TRUE	3	13	1	87.9302				N	N
B2	2b	Tcrd-H2BeGFP	control	Hprt	UNKNOWN	SYBR	None				20.1006	20.1006								TRUE	0.998264	TRUE	3	13	1	87.9302				N	N
B3	3b	Tcrd-H2BeGFP	control	Hprt	UNKNOWN	SYBR	None				20.2485	20.2485								TRUE	0.998264	TRUE	3	13	1	87.7805				N	N
B4	4b	Tcrd-H2BeGFP	control	Hprt	UNKNOWN	SYBR	None				20.243	20.243								TRUE	0.998264	TRUE	3	13	1	87.7805				N	N
B5	5a	TcrdKO	control	Hprt	UNKNOWN	SYBR	None				20.0427	20.2375	0.275479							TRUE	0.998264	TRUE	3	12	1	87.6273				N	N
B6	6b	TcrdKO	control	Hprt	UNKNOWN	SYBR	None				20.1345	20.1345								TRUE	0.998264	TRUE	3	13	1	87.6273				N	N
B7	7b	TcrdKO	control	Hprt	UNKNOWN	SYBR	None				20.1217	20.1217								TRUE	0.998264	TRUE	3	13	1	87.6301				N	N
B8		TcrdKO	control	Hprt	NTC	SYBR	None				35.4097									TRUE	0.998264	TRUE	3	28	1	80.91	76.8779			N	Y
B9	9b	IL17afDKO	control	Hprt	UNKNOWN	SYBR	None				20.4342	20.4342								TRUE	0.998264	TRUE	3	13	1	87.185				N	N
B10	10b	IL17afDKO	control	Hprt	UNKNOWN	SYBR	None				20.3915	20.3915								TRUE	0.998264	TRUE	3	13	1	87.185				N	N
B11	11b	IL17afDKO	control	Hprt	UNKNOWN	SYBR	None				20.3181	20.3181								TRUE	0.998264	TRUE	3	13	1	87.4802				N	N
B12	12b	IL17afDKO		Hprt	UNKNOWN	SYBR	None				20.1648	20.1648								TRUE	0.998264	TRUE	3	13	1	87.4802				N	N
C1	1a	Tcrd-H2BeGFP	ligature	IL-17A	UNKNOWN	SYBR	None	13.9513			26.8905	26.8905			6.76125				-3.80233	TRUE	0.102559	TRUE	3	23	1	85.6898				N	N
C2	2a	Tcrd-H2BeGFP	ligature	IL-17A	UNKNOWN	SYBR	None	4.99701			28.4929	28.4929			8.24252				-2.32107	TRUE	0.102559	TRUE	3	24	1	85.5405				N	N
C3	3a	Tcrd-H2BeGFP	ligature	IL-17A	UNKNOWN	SYBR	None	5.01613			28.6039	28.6039			8.23701				-2.32657	TRUE	0.102559	TRUE	3	24	1	85.3908				N	N
C4	4a	Tcrd-H2BeGFP	ligature	IL-17A	UNKNOWN	SYBR	None	51.8253			25.5539	25.5539			4.868				-5.69559	TRUE	0.102559	TRUE	3	21	1	85.5401				N	N
C5	5a	TcrdKO	ligature	IL-17A	UNKNOWN	SYBR	None	17.0983			26.7053	26.7053			6.4678				-4.09578	TRUE	0.102559	TRUE	3	22	1	85.3873				N	N
C6	6a	TcrdKO	ligature	IL-17A	UNKNOWN	SYBR	None	9.09637			27.3076	27.3076			7.37829				-3.18529	TRUE	0.102559	TRUE	3	23	1	85.238				N	N
C7	7a	TcrdKO	ligature	IL-17A	UNKNOWN	SYBR	None	2.75649			29.3439	29.3439			9.10075				-1.46283	TRUE	0.102559	TRUE	3	25	1	85.2408				N	N
C8	8a	TcrdKO	ligature	IL-17A	UNKNOWN	SYBR	None	29.6082			26.2755	26.2755			5.67566				-4.88792	TRUE	0.102559	TRUE	3	22	1	85.2408				N	N
C9	9a	IL17afDKO	ligature	IL-17A	UNKNOWN	SYBR	None	0.566307			31.5702	31.5702			11.3839				0.820343	TRUE	0.102559	TRUE	3	28	1	84.7952	78.5219			N	Y
C10	10a	IL17afDKO	ligature	IL-17A	UNKNOWN	SYBR	None	0.287831			32.8266	32.8266			12.3603				1.79671	TRUE	0.102559	TRUE	3	29	1	78.5219				N	N
C11	11a	IL17afDKO	ligature	IL-17A	UNKNOWN	SYBR	None	0.119598			33.8712	33.8712			13.6273				3.06374	TRUE	0.102559	TRUE	3	30	1	79.2665	84.7921	69.2607		N	Y
C12	12a	IL17afDKO	ligature	IL-17A	UNKNOWN	SYBR	None	0.158242			33.7554	33.7554			13.2234				2.65979	TRUE	0.102559	TRUE	3	30	1	84.7921				N	N
D1	1b	Tcrd-H2BeGFP	control	IL-17A	UNKNOWN	SYBR	None	1			31.1746	31.1746			10.5636				0	TRUE	0.102559	TRUE	3	27	1	85.5405				N	N
D2	2b	Tcrd-H2BeGFP	control	IL-17A	UNKNOWN	SYBR	None	0.426261			31.8944	31.8944			11.7938				1.23019	TRUE	0.102559	TRUE	3	28	1	85.3911	78.3715			N	Y
D3	3b	Tcrd-H2BeGFP	control	IL-17A	UNKNOWN	SYBR	None	0.219337			33.0009	33.0009			12.7524				2.18878	TRUE	0.102559	TRUE	3	29	1	85.2414				N	N
D4	4b	Tcrd-H2BeGFP	control	IL-17A	UNKNOWN	SYBR	None	4.50891			28.6338	28.6338			8.3908				-2.17278	TRUE	0.102559	TRUE	3	25	1	85.3908				N	N
D5	5b	TcrdKO	control	IL-17A	UNKNOWN	SYBR	None				35.9519	35.9519								TRUE	0.102559	TRUE	3	32	1	85.0887				N	N
D6	6b	TcrdKO	control	IL-17A	UNKNOWN	SYBR	None	0.753452			31.1065	31.1065			10.972				0.408413	TRUE	0.102559	TRUE	3	27	1	85.0887	79.2649			N	Y
D7	7b	TcrdKO	control	IL-17A	UNKNOWN	SYBR	None	0.122179			33.7182	33.7182			13.5965				3.03293	TRUE	0.102559	TRUE	3	29	1	78.3713	85.0914			N	Y
D8		TcrdKO	control	IL-17A	NTC	SYBR	None				32.9274									TRUE	0.102559	TRUE	3	29	1	79.566				Y	N
D9	9b	IL17afDKO	control	IL-17A	UNKNOWN	SYBR	None	0.0143695			37.1187	37.1187			16.6844				6.12085	TRUE	0.102559	TRUE	3	33	1	84.6458	67.7678			N	Y
D10	10b	IL17afDKO	control	IL-17A	UNKNOWN	SYBR	None	0.0164255			36.883	36.883			16.4915				5.92792	TRUE	0.102559	TRUE	3	33	1	78.97	84.6458	67.6184		N	Y
D11	11b	IL17afDKO	control	IL-17A	UNKNOWN	SYBR	None	0.00271363			39.4073	39.4073			19.0891				8.52556	TRUE	0.102559	TRUE	3	35	1	77.4744				N	N
D12	12b	IL17afDKO		IL-17A	UNKNOWN	SYBR	None	0.149395			33.4712	33.4712			13.3064				2.7428	TRUE	0.102559	TRUE	3	29	1	78.8185	70.7541			N	Y
E1	1a	Tcrd-H2BeGFP	ligature	RANKL	UNKNOWN	SYBR	None	0.322625			29.5601	29.5601			9.43086				1.63207	TRUE	0.837334	TRUE	3	23	1	82.5534				N	N
E2	2a	Tcrd-H2BeGFP	ligature	RANKL	UNKNOWN	SYBR	None	0.526163			28.9756	28.9756			8.72521				0.926418	TRUE	0.837334	TRUE	3	22	1	82.404				N	N
E3	3a	Tcrd-H2BeGFP	ligature	RANKL	UNKNOWN	SYBR	None	0.591679			28.9228	28.9228			8.5559				0.757113	TRUE	0.837334	TRUE	3	22	1	82.2544				N	N
E4	4a	Tcrd-H2BeGFP	ligature	RANKL	UNKNOWN	SYBR	None	0.440931			29.6661	29.6661			8.98017				1.18138	TRUE	0.837334	TRUE	3	23	1	82.2544				N	N
E5	5a	TcrdKO	ligature	RANKL	UNKNOWN	SYBR	None	0.395907			29.3731	29.3731			9.13556				1.33677	TRUE	0.837334	TRUE	3	22	1	82.2515				N	N
E6	6a	TcrdKO	ligature	RANKL	UNKNOWN	SYBR	None	0.38229			29.1154	29.1154			9.18605				1.38726	TRUE	0.837334	TRUE	3	22	1	82.2515				N	N
E7	7a	TcrdKO	ligature	RANKL	UNKNOWN	SYBR	None	0.341461			29.5922	29.5922			9.349				1.55021	TRUE	0.837334	TRUE	3	22	1	82.1047				N	N
E8	8a	TcrdKO	ligature	RANKL	UNKNOWN	SYBR	None	0.361165			29.8387	29.8679	0.041281		9.26806				1.46927	TRUE	0.837334	TRUE	3	23	1	82.1047				N	N
E9	9a	IL17afDKO	ligature	RANKL	UNKNOWN	SYBR	None	0.424759			29.372	29.2204	0.214446		9.03407				1.23528	TRUE	0.837334	TRUE	3	22	1	81.8079				N	N
E10	10a	IL17afDKO	ligature	RANKL	UNKNOWN	SYBR	None	0.867208			28.4706	28.4706			8.00434				0.205549	TRUE	0.837334	TRUE	3	21	1	81.8079				N	N
E11	11a	IL17afDKO	ligature	RANKL	UNKNOWN	SYBR	None	4.93639			25.7392	25.7392			5.49533				-2.30346	TRUE	0.837334	TRUE	3	18	1	81.9546				N	N
E12	12a	IL17afDKO	ligature	RANKL	UNKNOWN	SYBR	None	2.54418			26.9836	26.9836			6.45159				-1.3472	TRUE	0.837334	TRUE	3	20	1	81.9546				N	N
F1	1b	Tcrd-H2BeGFP	control	RANKL	UNKNOWN	SYBR	None	1			28.4098	28.4098			7.79879				0	TRUE	0.837334	TRUE	3	21	1	82.5534				N	N
F2	2b	Tcrd-H2BeGFP	control	RANKL	UNKNOWN	SYBR	None	0.302205			29.6258	29.6258			9.52519				1.7264	TRUE	0.837334	TRUE	3	22	1	82.5534				N	N
F3	3b	Tcrd-H2BeGFP	control	RANKL	UNKNOWN	SYBR	None	0.307854			29.747	29.747			9.49847				1.69968	TRUE	0.837334	TRUE	3	23	1	82.4037				N	N
F4	4b	Tcrd-H2BeGFP	control	RANKL	UNKNOWN	SYBR	None	0.352801			29.5448	29.5448			9.30186				1.50307	TRUE	0.837334	TRUE	3	23	1	82.4037				N	N
F5	5b	TcrdKO	control	RANKL	UNKNOWN	SYBR	None				30.0293	30.0293								TRUE	0.837334	TRUE	3	23	1	82.2515				N	N
F6	6b	TcrdKO	control	RANKL	UNKNOWN	SYBR	None	0.205897			30.2133	30.2133			10.0788				2.28001	TRUE	0.837334	TRUE	3	23	1	82.2515				N	N
F7	7b	TcrdKO	control	RANKL	UNKNOWN	SYBR	None	0.329492			29.5222	29.5222			9.40048				1.60169	TRUE	0.837334	TRUE	3	22	1	82.1047				N	N
F8		TcrdKO	control	OPG	NTC	SYBR	None				35.9319									TRUE	1.1769	TRUE	3	28	1	74.0405				N	N
F9	9b	IL17afDKO	control	OPG	UNKNOWN	SYBR	None	1.41954			27.8756	27.8147	0.0861333		7.38048				-0.505423	TRUE	1.1769	TRUE	3	20	1	86.2888				N	N
F10	10b	IL17afDKO	control	RANKL	UNKNOWN	SYBR	None	0.274701			30.0544	30.0544			9.66286				1.86407	TRUE	0.837334	TRUE	3	23	1	81.9573				N	N
F11	11b	IL17afDKO	control	RANKL	UNKNOWN	SYBR	None	0.193195			30.4888	30.4888			10.1707				2.37187	TRUE	0.837334	TRUE	3	23	1	82.1039				N	N
F12	12b	IL17afDKO		RANKL	UNKNOWN	SYBR	None	0.509992			28.9351	28.9351			8.77024				0.971455	TRUE	0.837334	TRUE	3	22	1	82.1039				N	N
G1	1a	Tcrd-H2BeGFP	ligature	OPG	UNKNOWN	SYBR	None	1.70268			27.2474	27.2474			7.1181				-0.767805	TRUE	1.1769	TRUE	3	20	1	86.8847				N	N
G2	2a	Tcrd-H2BeGFP	ligature	OPG	UNKNOWN	SYBR	None	2.70637			26.6999	26.6999			6.44954				-1.43636	TRUE	1.1769	TRUE	3	19	1	86.8847				N	N
G3	3a	Tcrd-H2BeGFP	ligature	OPG	UNKNOWN	SYBR	None	3.58282			26.4117	26.4117			6.04481				-1.84109	TRUE	1.1769	TRUE	3	19	1	86.735				N	N
G4	4a	Tcrd-H2BeGFP	ligature	OPG	UNKNOWN	SYBR	None	6.29124			25.9184	25.9184			5.23256				-2.65335	TRUE	1.1769	TRUE	3	18	1	86.735				N	N
G5	5a	TcrdKO	ligature	OPG	UNKNOWN	SYBR	None	5.02009			25.7957	25.7957			5.55819				-2.32771	TRUE	1.1769	TRUE	3	18	1	86.8806				N	N
G6	6a	TcrdKO	ligature	OPG	UNKNOWN	SYBR	None	4.31918			25.7045	25.7045			5.77515				-2.11076	TRUE	1.1769	TRUE	3	18	1	86.7313				N	N
G7	7a	TcrdKO	ligature	OPG	UNKNOWN	SYBR	None	2.31554			26.9177	26.9177			6.67456				-1.21135	TRUE	1.1769	TRUE	3	19	1	86.4355				N	N
G8	8a	TcrdKO	ligature	RANKL	UNKNOWN	SYBR	None	0.361165			29.8971	29.8679	0.041281		9.26806				1.46927	TRUE	0.837334	TRUE	3	23	1	82.254				N	N
G9	9a	IL17afDKO	ligature	RANKL	UNKNOWN	SYBR	None	0.424759			29.0687	29.2204	0.214446		9.03407				1.23528	TRUE	0.837334	TRUE	3	22	1	82.1066				N	N
G10	10a	IL17afDKO	ligature	OPG	UNKNOWN	SYBR	None	5.17528			25.9805	25.9805			5.51427				-2.37164	TRUE	1.1769	TRUE	3	18	1	86.5875				N	N
G11	11a	IL17afDKO	ligature	OPG	UNKNOWN	SYBR	None	8.95981			24.9663	24.9663			4.72244				-3.16347	TRUE	1.1769	TRUE	3	17	1	86.5841				N	N
G12	12a	IL17afDKO	ligature	OPG	UNKNOWN	SYBR	None	7.01403			25.6077	25.6077			5.07566				-2.81024	TRUE	1.1769	TRUE	3	17	1	86.5841				N	N
H1	1b	Tcrd-H2BeGFP	control	OPG	UNKNOWN	SYBR	None	1			28.497	28.497			7.8859				0	TRUE	1.1769	TRUE	3	20	1	86.8847				N	N
H2	2b	Tcrd-H2BeGFP	control	OPG	UNKNOWN	SYBR	None	1.18892			27.7369	27.7369			7.63626				-0.249649	TRUE	1.1769	TRUE	3	20	1	86.8847				N	N
H3	3b	Tcrd-H2BeGFP	control	OPG	UNKNOWN	SYBR	None	1.493			27.5562	27.5562			7.30769				-0.578217	TRUE	1.1769	TRUE	3	20	1	86.8843				N	N
H4	4b	Tcrd-H2BeGFP	control	OPG	UNKNOWN	SYBR	None	2.93936			26.5734	26.5734			6.3304				-1.5555	TRUE	1.1769	TRUE	3	19	1	86.8843				N	N
H5	5b	TcrdKO	control	OPG	UNKNOWN	SYBR	None				27.7288	27.7288								TRUE	1.1769	TRUE	3	20	1	86.8806				N	N
H6	6b	TcrdKO	control	OPG	UNKNOWN	SYBR	None	1.71207			27.2447	27.2447			7.11016				-0.77574	TRUE	1.1769	TRUE	3	19	1	86.8806				N	N
H7	7b	TcrdKO	control	OPG	UNKNOWN	SYBR	None	1.93158			27.0578	27.0578			6.93612				-0.949781	TRUE	1.1769	TRUE	3	19	1	86.5848				N	N
H8		TcrdKO	control	OPG	NTC	SYBR	None				34.549									TRUE	1.1769	TRUE	3	26	1	74.3392				Y	N
H9	9b	IL17afDKO	control	OPG	UNKNOWN	SYBR	None	1.41954			27.7538	27.8147	0.0861333		7.38048				-0.505423	TRUE	1.1769	TRUE	3	20	1	86.5875				N	N
H10	10b	IL17afDKO	control	OPG	UNKNOWN	SYBR	None	2.23059			27.12	27.12			6.72848				-1.15742	TRUE	1.1769	TRUE	3	19	1	86.7369				N	N
H11	11b	IL17afDKO	control	OPG	UNKNOWN	SYBR	None	1.90128			27.277	27.277			6.95893				-0.926973	TRUE	1.1769	TRUE	3	20	1	86.5841				N	N
H12	12b	IL17afDKO		OPG	UNKNOWN	SYBR	None	2.60642			26.6687	26.6687			6.50383				-1.38207	TRUE	1.1769	TRUE	3	19	1	86.5841				N	N
Analysis Type	Singleplex
Endogenous Control	Hprt
RQ Min/Max Confidence Level	95.0
Reference Sample	1b

## Sheet: HE staining
	HE-staining CEJ-ABC measurement
	all values in µm
	N-value indicates number of measurements, varying upon quality of the sections
	control					ligature
	mean	SD	N			mean	SD	N
Tcrd-H2BeGFP	186.617	10.8083	14		Tcrd-H2BeGFP	470.348	15.7308	14
	209.254	14.8239	7			555.69	19.6196	7
	192.228	14.0592	13			550.911	72.6838	9
	242.28	13.1723	26			583.295	25.5638	24
	232.431	18.5626	19			528.918	35.8277	32
	221.699	17.9219	40			616.47	24.2184	30
TcrdKO	221.841	4.95086	6		TcrdKO	606.883	13.7103	6
	188.603	10.3542	7			478.743	22.9307	14
	228.417	24.1831	10			544.185	42.1773	22
	221.623	10.7598	36			536.172	17.6143	27
	218.707	8.28742	19			588.417	16.4735	17
	202.393	13.3093	24			653.95	37.9627	28
IL17afDKO	199.257	15.8802	7		IL17afDKO	473.26	18.6513	4
	182.851	6.46709	5			411.705	64.1598	6
	191.364	13.9296	27			481.514	14.6452	29
	229.565	14.7465	22			306.645	28.4828	26
	259.066	13.345	6			746.978	38.1637	28
	208.466	11.2696	29			500.037	16.051	23
Tcrd-GDL	197.561	10.8867	29		Tcrd-GDL	295.133	18.8364	27
	196.941	14.2611	15			535.113	24.6967	24
	214.311	10.3918	33			458.996	27.7542	15
Tcrd-GDL depleted	206.916	10.6011	23		Tcrd-GDL depleted	484.938	34.2688	29
	193.632	9.06289	20			348.171	21.1989	24
	214.601	13.8062	9			517.751	17.2036	33

## Sheet: µCT analysis
CEJ-ABC distance
µCT analysis; all values in mm; red mark means that the respective part of the jaw was broken apart, thus the values were excluded from analysis
Experiment 1		control palatal
		distopalatal cusp	palatal groove	mesiopalatal cusp	Mean	SD	N
	TcrdH2BeGFP	0.183	0.176	0.17	0.176333	0.00650641	3
	TcrdH2BeGFP	0.157	0.189	0.203	0.183	0.0235797	3
	TcrdH2BeGFP	0.215	0.234	0.237	0.228667	0.0119304	3
	TcrdH2BeGFP	0.16	0.18	0.189	0.176333	0.0148436	3
	TcrdKO	0.145	0.167	0.167	0.159667	0.0127017	3
	TcrdKO	0.157	0.189	0.189	0.178333	0.0184752	3
	TcrdKO	0.186	0.193	0.189	0.189333	0.00351188	3
	TcrdKO	0.16	0.17	0.17	0.166667	0.0057735	3
	IL17af DKO	0.163	0.167	0.18	0.17	0.00888819	3
	IL17af DKO	0.179	0.168	0.198	0.181667	0.0151767	3
	IL17af DKO	0.157	0.17	0.167	0.164667	0.00680686	3
	IL17af DKO	0.18	0.186	0.206	0.190667	0.0136137	3
Experiment 2		distopalatal cusp	palatal groove	mesiopalatal cusp
	TcrdH2BeGFP	0.199	0.193	0.199	0.197	0.0034641	3
	TcrdH2BeGFP	0.173	0.199	0.199	0.190333	0.0150111	3
	TcrdH2BeGFP	0.203	0.216	0.229	0.216	0.013	3
	TcrdH2BeGFP	0.216	0.245	0.248	0.236333	0.017673	3
	TcrdKO	0.203	0.209	0.183	0.198333	0.0136137	3
	TcrdKO	0.216	0.252	0.248	0.238667	0.0197315	3
	TcrdKO	0.199	0.206	0.206	0.203667	0.00404145	3
	TcrdKO	0.189	0.199	0.176	0.188	0.0115326	3
	IL17af DKO	0.18	0.203	0.186	0.189667	0.0119304	3
	IL17af DKO	0.196	0.206	0.206	0.202667	0.0057735	3
	IL17af DKO	0.199	0.209	0.216	0.208	0.008544	3
	IL17af DKO	0.189	0.199	0.212	0.2	0.0115326	3
Experiment 1		control buccal
		distobuccal cusp	buccal groove	mesiobuccal cusp
	TcrdH2BeGFP	0.107	0.091	0.103	0.100333	0.00832666	3
	TcrdH2BeGFP	0.088	0.078	0.098	0.088	0.01	3
	TcrdH2BeGFP	0.108	0.091	0.105	0.101333	0.00907377	3
	TcrdH2BeGFP	0.119	0.091	0.103	0.104333	0.0140475	3
	TcrdKO	0.091	0.072	0.075	0.0793333	0.0102144	3
	TcrdKO	0.111	0.108	0.124	0.114333	0.0085049	3
	TcrdKO	0.105	0.095	0.098	0.0993333	0.0051316	3
	TcrdKO	0.078	0.072	0.092	0.0806667	0.0102632	3
	IL17af DKO	0.101	0.088	0.108	0.099	0.0101489	3
	IL17af DKO	0.114	0.069	0.088	0.0903333	0.0225906	3
	IL17af DKO	0.087	0.079	0.083	0.083	0.004	3
	IL17af DKO	0.082	0.072	0.091	0.0816667	0.00950438	3
Experiment 2		distobuccal cusp	buccal groove	mesiobuccal cusp
	TcrdH2BeGFP	0.154	0.137	0.127	0.139333	0.0136504	3
	TcrdH2BeGFP	0.177	0.16	0.183	0.173333	0.0119304	3
	TcrdH2BeGFP	0.167	0.121	0.137	0.141667	0.0233524	3
	TcrdH2BeGFP	0.173	0.137	0.147	0.152333	0.0185831	3
	TcrdKO	0.154	0.124	0.147	0.141667	0.015695	3
	TcrdKO	0.095	0.085	0.108	0.096	0.0115326	3
	TcrdKO	0.095	0.091	0.108	0.098	0.00888819	3
	TcrdKO	0.124	0.095	0.134	0.117667	0.0202567	3
	IL17af DKO	0.114	0.101	0.114	0.109667	0.00750555	3
	IL17af DKO	0.111	0.098	0.127	0.112	0.0145258	3
	IL17af DKO	0.134	0.095	0.114	0.114333	0.0195021	3
	IL17af DKO	0.088	0.075	0.105	0.0893333	0.0150444	3
Experiment 1		ligature palatal
		distopalatal cusp	palatal groove	mesiopalatal cusp
	TcrdH2BeGFP	0.438	0.467	0.477	0.460667	0.0202567	3
	TcrdH2BeGFP	0.503	0.539	0.532	0.524667	0.0190875	3
	TcrdH2BeGFP	0.477	0.506	0.51	0.497667	0.0180093	3
	TcrdH2BeGFP	0.46	0.456	0.429	0.448333	0.0168622	3
	TcrdKO	0.35	0.425	0.444	0.406333	0.0497024	3
	TcrdKO	0.454	0.493	0.47	0.472333	0.0196044	3
	TcrdKO	0.405	0.464	0.47	0.446333	0.0359212	3
	TcrdKO	0.359	0.431	0.444	0.411333	0.0457857	3
	IL17af DKO	0.448	0.464	0.51	0.474	0.032187	3
	IL17af DKO	0.437	0.468	0.496	0.467	0.0295127	3
	IL17af DKO	0.451	0.487	0.51	0.482667	0.0297377	3
	IL17af DKO	0.248	0.265	0.307	0.273333	0.0303699	3
Experiment 2		distopalatal cusp	palatal groove	mesiopalatal cusp
	TcrdH2BeGFP	0.392	0.412	0.425	0.409667	0.0166233	3
	TcrdH2BeGFP	0.483	0.5	0.513	0.498667	0.0150444	3
	TcrdH2BeGFP	0.301	0.353	0.389	0.347667	0.0442418	3
	TcrdH2BeGFP	0.468	0.512	0.52	0.5	0.028	3
	TcrdKO	0.751	0.755	0.745	0.750333	0.00503322	3
	TcrdKO	0.742	0.774	0.804	0.773333	0.0310054	3
	TcrdKO	0.836	0.833	0.827	0.832	0.00458258	3
	TcrdKO	0.581	0.643	0.657	0.627	0.0404475	3
	IL17af DKO	0.575	0.595	0.601	0.590333	0.0136137	3
	IL17af DKO	0.542	0.536	0.568	0.548667	0.0170098	3
	IL17af DKO	0.732	0.755	0.764	0.750333	0.0165025	3
	IL17af DKO	0.683	0.663	0.653	0.666333	0.0152753	3
Experiment 1		ligature buccal
		distobuccal cusp	buccal groove	mesiobuccal cusp
	TcrdH2BeGFP	0.35	0.317	0.304	0.323667	0.0237136	3
	TcrdH2BeGFP	0.369	0.336	0.32	0.341667	0.0249867	3
	TcrdH2BeGFP	0.314	0.291	0.314	0.306333	0.0132791	3
	TcrdH2BeGFP	0.297	0.252	0.242	0.263667	0.0292973	3
	TcrdKO	0.258	0.198	0.179	0.211667	0.0412351	3
	TcrdKO	0.281	0.265	0.294	0.28	0.0145258	3
	TcrdKO	0.287	0.317	0.34	0.314667	0.0265769	3
	TcrdKO	0.183	0.199	0.256	0.212667	0.038371	3
	IL17af DKO	0.274	0.284	0.291	0.283	0.008544	3
	IL17af DKO	0.395	0.376	0.392	0.387667	0.0102144	3
	IL17af DKO	0.242	0.219	0.199	0.22	0.0215174	3
	IL17af DKO	0.271	0.238	0.261	0.256667	0.0169214	3
Experiment 2		distobuccal cusp	buccal groove	mesiobuccal cusp
	TcrdH2BeGFP	0.356	0.336	0.327	0.339667	0.0148436	3
	TcrdH2BeGFP	0.461	0.474	0.461	0.465333	0.00750555	3
	TcrdH2BeGFP	0.282	0.254	0.262	0.266	0.0144222	3
	TcrdH2BeGFP	0.369	0.329	0.357	0.351667	0.0205264	3
	TcrdKO	0.415	0.392	0.385	0.397333	0.015695	3
	TcrdKO	0.428	0.425	0.416	0.423	0.006245	3
	TcrdKO	0.523	0.519	0.591	0.544333	0.040464	3
	TcrdKO	0.291	0.31	0.333	0.311333	0.0210317	3
	IL17af DKO	0.333	0.294	0.32	0.315667	0.0198578	3
	IL17af DKO	0.287	0.336	0.343	0.322	0.0305123	3
	IL17af DKO	0.363	0.323	0.343	0.343	0.02	3
	IL17af DKO	0.732	0.699	0.699	0.71	0.0190526	3
